# Supplementary material for: Serial Lift-Out: sampling the molecular anatomy of whole organisms
Source: Nat Methods. 2023 Dec 18;21(9):1684–92. doi: 10.1038/s41592-023-02113-5 (PMC11399102; doi:10.1038/s41592-023-02113-5)
Supplement: Supplementary file 7 — Thermo Fisher Scientific FIB–SEM instrument pattern files. The ZIP folder contains pattern files (.ptf) for various Serial Lift-Out steps: (1) attachment of the copper block to the needle (Block_to_needle_glue.ptf), (2) attachment of the copper block to the extraction volume (Block_to_bio_glue.ptf), (3) double-sided attachment using a 100/400 rectangular mesh copper grid (Double_sided_attachment.ptf) and (4) single-sided attachment using pins generated from a 100 square mesh copper grid (Single_sided_attachment.ptf). Schematics of the patterns are shown in Extended Data Fig. 10. [file 41592_2023_2113_MOESM7_ESM.zip]

Archive with 5 entries (4 files):
- Supplementary-pattern-files/
- Supplementary-pattern-files/Block_to_bio_glue.ptf
- Supplementary-pattern-files/Double_sided_attachment.ptf
- Supplementary-pattern-files/Block_to_needle_glue.ptf
- Supplementary-pattern-files/Single_sided_attachment.ptf
