# Supplementary material for: Serial Lift-Out: sampling the molecular anatomy of whole organisms
Source: Nat Methods. 2023 Dec 18;21(9):1684–92. doi: 10.1038/s41592-023-02113-5 (PMC11399102; doi:10.1038/s41592-023-02113-5)
Supplement: Supplementary file 7 — Thermo Fisher Scientific FIB–SEM instrument pattern files. The ZIP folder contains pattern files (.ptf) for various Serial Lift-Out steps: (1) attachment of the copper block to the needle (Block_to_needle_glue.ptf), (2) attachment of the copper block to the extraction volume (Block_to_bio_glue.ptf), (3) double-sided attachment using a 100/400 rectangular mesh copper grid (Double_sided_attachment.ptf) and (4) single-sided attachment using pins generated from a 100 square mesh copper grid (Single_sided_attachment.ptf). Schematics of the patterns are shown in Extended Data Fig. 10. [file 41592_2023_2113_MOESM7_ESM.zip › Supplementary-pattern-files/Block_to_bio_glue.ptf]

<Content Version="FEI PatternFile 1.2">
  <PatternList>
    <Mode xmlns:dt="urn:schemas-microsoft-com:datatypes" dt:dt="string">Serial</Mode>
    <Beam xmlns:dt="urn:schemas-microsoft-com:datatypes" dt:dt="string">Ion</Beam>
    <GasType xmlns:dt="urn:schemas-microsoft-com:datatypes" dt:dt="string">
    </GasType>
    <GasSetpoint xmlns:dt="urn:schemas-microsoft-com:datatypes" dt:dt="string">
    </GasSetpoint>
    <GasNeedlePosition xmlns:dt="urn:schemas-microsoft-com:datatypes" dt:dt="string">
    </GasNeedlePosition>
    <Defocus xmlns:dt="urn:schemas-microsoft-com:datatypes" dt:dt="r8">0</Defocus>
    <PassCount xmlns:dt="urn:schemas-microsoft-com:datatypes" dt:dt="r8">6613</PassCount>
    <Blur xmlns:dt="urn:schemas-microsoft-com:datatypes" dt:dt="r8">0</Blur>
  </PatternList>
  <PatternRegularCrossSection>
    <Application xmlns:dt="urn:schemas-microsoft-com:datatypes" dt:dt="string">Si-multipass</Application>
    <Beam xmlns:dt="urn:schemas-microsoft-com:datatypes" dt:dt="string">Ion</Beam>
    <DwellTime xmlns:dt="urn:schemas-microsoft-com:datatypes" dt:dt="r8">0.000001</DwellTime>
    <CenterX xmlns:dt="urn:schemas-microsoft-com:datatypes" dt:dt="r8">-9.92003205128219E-06</CenterX>
    <CenterY xmlns:dt="urn:schemas-microsoft-com:datatypes" dt:dt="r8">4.44118589743611E-06</CenterY>
    <Rotation xmlns:dt="urn:schemas-microsoft-com:datatypes" dt:dt="r8">0</Rotation>
    <GasType xmlns:dt="urn:schemas-microsoft-com:datatypes" dt:dt="string">
    </GasType>
    <GasSetpoint xmlns:dt="urn:schemas-microsoft-com:datatypes" dt:dt="string">
    </GasSetpoint>
    <GasNeedlePosition xmlns:dt="urn:schemas-microsoft-com:datatypes" dt:dt="string">
    </GasNeedlePosition>
    <Defocus xmlns:dt="urn:schemas-microsoft-com:datatypes" dt:dt="r8">0</Defocus>
    <RefreshTime xmlns:dt="urn:schemas-microsoft-com:datatypes" dt:dt="r8">0</RefreshTime>
    <TotalTime xmlns:dt="urn:schemas-microsoft-com:datatypes" dt:dt="r8">322.297815</TotalTime>
    <PassCount xmlns:dt="urn:schemas-microsoft-com:datatypes" dt:dt="r8">12271</PassCount>
    <Enable xmlns:dt="urn:schemas-microsoft-com:datatypes" dt:dt="string">True</Enable>
    <ExclusionZone xmlns:dt="urn:schemas-microsoft-com:datatypes" dt:dt="string">False</ExclusionZone>
    <Depth xmlns:dt="urn:schemas-microsoft-com:datatypes" dt:dt="r8">3.99578048349181E-06</Depth>
    <Blur xmlns:dt="urn:schemas-microsoft-com:datatypes" dt:dt="r8">0</Blur>
    <InteractionDiameter xmlns:dt="urn:schemas-microsoft-com:datatypes" dt:dt="r8">0</InteractionDiameter>
    <RelativeInteractionDiameter xmlns:dt="urn:schemas-microsoft-com:datatypes" dt:dt="r8">0</RelativeInteractionDiameter>
    <TotalDiameter xmlns:dt="urn:schemas-microsoft-com:datatypes" dt:dt="r8">0.000000013</TotalDiameter>
    <VolumePerDose xmlns:dt="urn:schemas-microsoft-com:datatypes" dt:dt="r8">0.000000001</VolumePerDose>
    <Dose xmlns:dt="urn:schemas-microsoft-com:datatypes" dt:dt="r8">3.6221668497053E-09</Dose>
    <SaturationSputterRate xmlns:dt="urn:schemas-microsoft-com:datatypes" dt:dt="r8">0</SaturationSputterRate>
    <TotalVolumeSputterRate xmlns:dt="urn:schemas-microsoft-com:datatypes" dt:dt="r8">1.2471400000004E-20</TotalVolumeSputterRate>
    <SaturationCurrentDensity xmlns:dt="urn:schemas-microsoft-com:datatypes" dt:dt="r8">1</SaturationCurrentDensity>
    <MaximumDosePerArea xmlns:dt="urn:schemas-microsoft-com:datatypes" dt:dt="r8">0</MaximumDosePerArea>
    <VolumeEtchRate xmlns:dt="urn:schemas-microsoft-com:datatypes" dt:dt="r8">1.2471400000004E-20</VolumeEtchRate>
    <VolumeGasAssistedRate xmlns:dt="urn:schemas-microsoft-com:datatypes" dt:dt="r8">0</VolumeGasAssistedRate>
    <VolumeDoseLimitedRate xmlns:dt="urn:schemas-microsoft-com:datatypes" dt:dt="r8">0</VolumeDoseLimitedRate>
    <TotalLinearSputterRate xmlns:dt="urn:schemas-microsoft-com:datatypes" dt:dt="r8">9.39590512320426E-05</TotalLinearSputterRate>
    <TotalBeamArea xmlns:dt="urn:schemas-microsoft-com:datatypes" dt:dt="r8">1.32732289614169E-16</TotalBeamArea>
    <DepthPerPass xmlns:dt="urn:schemas-microsoft-com:datatypes" dt:dt="r8">3.25627942587549E-10</DepthPerPass>
    <AreaCalculation xmlns:dt="urn:schemas-microsoft-com:datatypes" dt:dt="string">Pattern</AreaCalculation>
    <CrossSectionMill xmlns:dt="urn:schemas-microsoft-com:datatypes" dt:dt="string">False</CrossSectionMill>
    <Width xmlns:dt="urn:schemas-microsoft-com:datatypes" dt:dt="r8">0.0000005</Width>
    <Length xmlns:dt="urn:schemas-microsoft-com:datatypes" dt:dt="r8">0.000002</Length>
    <ScanDirection xmlns:dt="urn:schemas-microsoft-com:datatypes" dt:dt="string">BottomToTop</ScanDirection>
    <ScanType xmlns:dt="urn:schemas-microsoft-com:datatypes" dt:dt="string">Serpentine</ScanType>
    <PitchX xmlns:dt="urn:schemas-microsoft-com:datatypes" dt:dt="r8">0.0000000065</PitchX>
    <PitchY xmlns:dt="urn:schemas-microsoft-com:datatypes" dt:dt="r8">0.0000000065</PitchY>
    <EqualPitch xmlns:dt="urn:schemas-microsoft-com:datatypes" dt:dt="string">True</EqualPitch>
    <OverlapX xmlns:dt="urn:schemas-microsoft-com:datatypes" dt:dt="r8">50</OverlapX>
    <OverlapY xmlns:dt="urn:schemas-microsoft-com:datatypes" dt:dt="r8">50</OverlapY>
    <ScanMethod xmlns:dt="urn:schemas-microsoft-com:datatypes" dt:dt="string">MultiScan</ScanMethod>
    <MultiScanPassCount xmlns:dt="urn:schemas-microsoft-com:datatypes" dt:dt="r8">1</MultiScanPassCount>
    <ScanRatio xmlns:dt="urn:schemas-microsoft-com:datatypes" dt:dt="r8">0.3</ScanRatio>
  </PatternRegularCrossSection>
  <PatternRegularCrossSection>
    <Application xmlns:dt="urn:schemas-microsoft-com:datatypes" dt:dt="string">Si-multipass</Application>
    <Beam xmlns:dt="urn:schemas-microsoft-com:datatypes" dt:dt="string">Ion</Beam>
    <DwellTime xmlns:dt="urn:schemas-microsoft-com:datatypes" dt:dt="r8">0.000001</DwellTime>
    <CenterX xmlns:dt="urn:schemas-microsoft-com:datatypes" dt:dt="r8">-9.17003205128215E-06</CenterX>
    <CenterY xmlns:dt="urn:schemas-microsoft-com:datatypes" dt:dt="r8">4.44118589743611E-06</CenterY>
    <Rotation xmlns:dt="urn:schemas-microsoft-com:datatypes" dt:dt="r8">0</Rotation>
    <GasType xmlns:dt="urn:schemas-microsoft-com:datatypes" dt:dt="string">
    </GasType>
    <GasSetpoint xmlns:dt="urn:schemas-microsoft-com:datatypes" dt:dt="string">
    </GasSetpoint>
    <GasNeedlePosition xmlns:dt="urn:schemas-microsoft-com:datatypes" dt:dt="string">
    </GasNeedlePosition>
    <Defocus xmlns:dt="urn:schemas-microsoft-com:datatypes" dt:dt="r8">0</Defocus>
    <RefreshTime xmlns:dt="urn:schemas-microsoft-com:datatypes" dt:dt="r8">0</RefreshTime>
    <TotalTime xmlns:dt="urn:schemas-microsoft-com:datatypes" dt:dt="r8">322.297815</TotalTime>
    <PassCount xmlns:dt="urn:schemas-microsoft-com:datatypes" dt:dt="r8">12271</PassCount>
    <Enable xmlns:dt="urn:schemas-microsoft-com:datatypes" dt:dt="string">True</Enable>
    <ExclusionZone xmlns:dt="urn:schemas-microsoft-com:datatypes" dt:dt="string">False</ExclusionZone>
    <Depth xmlns:dt="urn:schemas-microsoft-com:datatypes" dt:dt="r8">3.99578048349181E-06</Depth>
    <Blur xmlns:dt="urn:schemas-microsoft-com:datatypes" dt:dt="r8">0</Blur>
    <InteractionDiameter xmlns:dt="urn:schemas-microsoft-com:datatypes" dt:dt="r8">0</InteractionDiameter>
    <RelativeInteractionDiameter xmlns:dt="urn:schemas-microsoft-com:datatypes" dt:dt="r8">0</RelativeInteractionDiameter>
    <TotalDiameter xmlns:dt="urn:schemas-microsoft-com:datatypes" dt:dt="r8">0.000000013</TotalDiameter>
    <VolumePerDose xmlns:dt="urn:schemas-microsoft-com:datatypes" dt:dt="r8">0.000000001</VolumePerDose>
    <Dose xmlns:dt="urn:schemas-microsoft-com:datatypes" dt:dt="r8">3.6221668497053E-09</Dose>
    <SaturationSputterRate xmlns:dt="urn:schemas-microsoft-com:datatypes" dt:dt="r8">0</SaturationSputterRate>
    <TotalVolumeSputterRate xmlns:dt="urn:schemas-microsoft-com:datatypes" dt:dt="r8">1.2471400000004E-20</TotalVolumeSputterRate>
    <SaturationCurrentDensity xmlns:dt="urn:schemas-microsoft-com:datatypes" dt:dt="r8">1</SaturationCurrentDensity>
    <MaximumDosePerArea xmlns:dt="urn:schemas-microsoft-com:datatypes" dt:dt="r8">0</MaximumDosePerArea>
    <VolumeEtchRate xmlns:dt="urn:schemas-microsoft-com:datatypes" dt:dt="r8">1.2471400000004E-20</VolumeEtchRate>
    <VolumeGasAssistedRate xmlns:dt="urn:schemas-microsoft-com:datatypes" dt:dt="r8">0</VolumeGasAssistedRate>
    <VolumeDoseLimitedRate xmlns:dt="urn:schemas-microsoft-com:datatypes" dt:dt="r8">0</VolumeDoseLimitedRate>
    <TotalLinearSputterRate xmlns:dt="urn:schemas-microsoft-com:datatypes" dt:dt="r8">9.39590512320426E-05</TotalLinearSputterRate>
    <TotalBeamArea xmlns:dt="urn:schemas-microsoft-com:datatypes" dt:dt="r8">1.32732289614169E-16</TotalBeamArea>
    <DepthPerPass xmlns:dt="urn:schemas-microsoft-com:datatypes" dt:dt="r8">3.25627942587549E-10</DepthPerPass>
    <AreaCalculation xmlns:dt="urn:schemas-microsoft-com:datatypes" dt:dt="string">Pattern</AreaCalculation>
    <CrossSectionMill xmlns:dt="urn:schemas-microsoft-com:datatypes" dt:dt="string">False</CrossSectionMill>
    <Width xmlns:dt="urn:schemas-microsoft-com:datatypes" dt:dt="r8">0.0000005</Width>
    <Length xmlns:dt="urn:schemas-microsoft-com:datatypes" dt:dt="r8">0.000002</Length>
    <ScanDirection xmlns:dt="urn:schemas-microsoft-com:datatypes" dt:dt="string">BottomToTop</ScanDirection>
    <ScanType xmlns:dt="urn:schemas-microsoft-com:datatypes" dt:dt="string">Serpentine</ScanType>
    <PitchX xmlns:dt="urn:schemas-microsoft-com:datatypes" dt:dt="r8">0.0000000065</PitchX>
    <PitchY xmlns:dt="urn:schemas-microsoft-com:datatypes" dt:dt="r8">0.0000000065</PitchY>
    <EqualPitch xmlns:dt="urn:schemas-microsoft-com:datatypes" dt:dt="string">True</EqualPitch>
    <OverlapX xmlns:dt="urn:schemas-microsoft-com:datatypes" dt:dt="r8">50</OverlapX>
    <OverlapY xmlns:dt="urn:schemas-microsoft-com:datatypes" dt:dt="r8">50</OverlapY>
    <ScanMethod xmlns:dt="urn:schemas-microsoft-com:datatypes" dt:dt="string">MultiScan</ScanMethod>
    <MultiScanPassCount xmlns:dt="urn:schemas-microsoft-com:datatypes" dt:dt="r8">1</MultiScanPassCount>
    <ScanRatio xmlns:dt="urn:schemas-microsoft-com:datatypes" dt:dt="r8">0.3</ScanRatio>
  </PatternRegularCrossSection>
  <PatternRegularCrossSection>
    <Application xmlns:dt="urn:schemas-microsoft-com:datatypes" dt:dt="string">Si-multipass</Application>
    <Beam xmlns:dt="urn:schemas-microsoft-com:datatypes" dt:dt="string">Ion</Beam>
    <DwellTime xmlns:dt="urn:schemas-microsoft-com:datatypes" dt:dt="r8">0.000001</DwellTime>
    <CenterX xmlns:dt="urn:schemas-microsoft-com:datatypes" dt:dt="r8">-8.42003205128215E-06</CenterX>
    <CenterY xmlns:dt="urn:schemas-microsoft-com:datatypes" dt:dt="r8">4.44118589743611E-06</CenterY>
    <Rotation xmlns:dt="urn:schemas-microsoft-com:datatypes" dt:dt="r8">0</Rotation>
    <GasType xmlns:dt="urn:schemas-microsoft-com:datatypes" dt:dt="string">
    </GasType>
    <GasSetpoint xmlns:dt="urn:schemas-microsoft-com:datatypes" dt:dt="string">
    </GasSetpoint>
    <GasNeedlePosition xmlns:dt="urn:schemas-microsoft-com:datatypes" dt:dt="string">
    </GasNeedlePosition>
    <Defocus xmlns:dt="urn:schemas-microsoft-com:datatypes" dt:dt="r8">0</Defocus>
    <RefreshTime xmlns:dt="urn:schemas-microsoft-com:datatypes" dt:dt="r8">0</RefreshTime>
    <TotalTime xmlns:dt="urn:schemas-microsoft-com:datatypes" dt:dt="r8">322.297815</TotalTime>
    <PassCount xmlns:dt="urn:schemas-microsoft-com:datatypes" dt:dt="r8">12271</PassCount>
    <Enable xmlns:dt="urn:schemas-microsoft-com:datatypes" dt:dt="string">True</Enable>
    <ExclusionZone xmlns:dt="urn:schemas-microsoft-com:datatypes" dt:dt="string">False</ExclusionZone>
    <Depth xmlns:dt="urn:schemas-microsoft-com:datatypes" dt:dt="r8">3.99578048349181E-06</Depth>
    <Blur xmlns:dt="urn:schemas-microsoft-com:datatypes" dt:dt="r8">0</Blur>
    <InteractionDiameter xmlns:dt="urn:schemas-microsoft-com:datatypes" dt:dt="r8">0</InteractionDiameter>
    <RelativeInteractionDiameter xmlns:dt="urn:schemas-microsoft-com:datatypes" dt:dt="r8">0</RelativeInteractionDiameter>
    <TotalDiameter xmlns:dt="urn:schemas-microsoft-com:datatypes" dt:dt="r8">0.000000013</TotalDiameter>
    <VolumePerDose xmlns:dt="urn:schemas-microsoft-com:datatypes" dt:dt="r8">0.000000001</VolumePerDose>
    <Dose xmlns:dt="urn:schemas-microsoft-com:datatypes" dt:dt="r8">3.6221668497053E-09</Dose>
    <SaturationSputterRate xmlns:dt="urn:schemas-microsoft-com:datatypes" dt:dt="r8">0</SaturationSputterRate>
    <TotalVolumeSputterRate xmlns:dt="urn:schemas-microsoft-com:datatypes" dt:dt="r8">1.2471400000004E-20</TotalVolumeSputterRate>
    <SaturationCurrentDensity xmlns:dt="urn:schemas-microsoft-com:datatypes" dt:dt="r8">1</SaturationCurrentDensity>
    <MaximumDosePerArea xmlns:dt="urn:schemas-microsoft-com:datatypes" dt:dt="r8">0</MaximumDosePerArea>
    <VolumeEtchRate xmlns:dt="urn:schemas-microsoft-com:datatypes" dt:dt="r8">1.2471400000004E-20</VolumeEtchRate>
    <VolumeGasAssistedRate xmlns:dt="urn:schemas-microsoft-com:datatypes" dt:dt="r8">0</VolumeGasAssistedRate>
    <VolumeDoseLimitedRate xmlns:dt="urn:schemas-microsoft-com:datatypes" dt:dt="r8">0</VolumeDoseLimitedRate>
    <TotalLinearSputterRate xmlns:dt="urn:schemas-microsoft-com:datatypes" dt:dt="r8">9.39590512320426E-05</TotalLinearSputterRate>
    <TotalBeamArea xmlns:dt="urn:schemas-microsoft-com:datatypes" dt:dt="r8">1.32732289614169E-16</TotalBeamArea>
    <DepthPerPass xmlns:dt="urn:schemas-microsoft-com:datatypes" dt:dt="r8">3.25627942587549E-10</DepthPerPass>
    <AreaCalculation xmlns:dt="urn:schemas-microsoft-com:datatypes" dt:dt="string">Pattern</AreaCalculation>
    <CrossSectionMill xmlns:dt="urn:schemas-microsoft-com:datatypes" dt:dt="string">False</CrossSectionMill>
    <Width xmlns:dt="urn:schemas-microsoft-com:datatypes" dt:dt="r8">0.0000005</Width>
    <Length xmlns:dt="urn:schemas-microsoft-com:datatypes" dt:dt="r8">0.000002</Length>
    <ScanDirection xmlns:dt="urn:schemas-microsoft-com:datatypes" dt:dt="string">BottomToTop</ScanDirection>
    <ScanType xmlns:dt="urn:schemas-microsoft-com:datatypes" dt:dt="string">Serpentine</ScanType>
    <PitchX xmlns:dt="urn:schemas-microsoft-com:datatypes" dt:dt="r8">0.0000000065</PitchX>
    <PitchY xmlns:dt="urn:schemas-microsoft-com:datatypes" dt:dt="r8">0.0000000065</PitchY>
    <EqualPitch xmlns:dt="urn:schemas-microsoft-com:datatypes" dt:dt="string">True</EqualPitch>
    <OverlapX xmlns:dt="urn:schemas-microsoft-com:datatypes" dt:dt="r8">50</OverlapX>
    <OverlapY xmlns:dt="urn:schemas-microsoft-com:datatypes" dt:dt="r8">50</OverlapY>
    <ScanMethod xmlns:dt="urn:schemas-microsoft-com:datatypes" dt:dt="string">MultiScan</ScanMethod>
    <MultiScanPassCount xmlns:dt="urn:schemas-microsoft-com:datatypes" dt:dt="r8">1</MultiScanPassCount>
    <ScanRatio xmlns:dt="urn:schemas-microsoft-com:datatypes" dt:dt="r8">0.3</ScanRatio>
  </PatternRegularCrossSection>
  <PatternRegularCrossSection>
    <Application xmlns:dt="urn:schemas-microsoft-com:datatypes" dt:dt="string">Si-multipass</Application>
    <Beam xmlns:dt="urn:schemas-microsoft-com:datatypes" dt:dt="string">Ion</Beam>
    <DwellTime xmlns:dt="urn:schemas-microsoft-com:datatypes" dt:dt="r8">0.000001</DwellTime>
    <CenterX xmlns:dt="urn:schemas-microsoft-com:datatypes" dt:dt="r8">-7.67003205128215E-06</CenterX>
    <CenterY xmlns:dt="urn:schemas-microsoft-com:datatypes" dt:dt="r8">4.44118589743611E-06</CenterY>
    <Rotation xmlns:dt="urn:schemas-microsoft-com:datatypes" dt:dt="r8">0</Rotation>
    <GasType xmlns:dt="urn:schemas-microsoft-com:datatypes" dt:dt="string">
    </GasType>
    <GasSetpoint xmlns:dt="urn:schemas-microsoft-com:datatypes" dt:dt="string">
    </GasSetpoint>
    <GasNeedlePosition xmlns:dt="urn:schemas-microsoft-com:datatypes" dt:dt="string">
    </GasNeedlePosition>
    <Defocus xmlns:dt="urn:schemas-microsoft-com:datatypes" dt:dt="r8">0</Defocus>
    <RefreshTime xmlns:dt="urn:schemas-microsoft-com:datatypes" dt:dt="r8">0</RefreshTime>
    <TotalTime xmlns:dt="urn:schemas-microsoft-com:datatypes" dt:dt="r8">322.297815</TotalTime>
    <PassCount xmlns:dt="urn:schemas-microsoft-com:datatypes" dt:dt="r8">12271</PassCount>
    <Enable xmlns:dt="urn:schemas-microsoft-com:datatypes" dt:dt="string">True</Enable>
    <ExclusionZone xmlns:dt="urn:schemas-microsoft-com:datatypes" dt:dt="string">False</ExclusionZone>
    <Depth xmlns:dt="urn:schemas-microsoft-com:datatypes" dt:dt="r8">3.99578048349181E-06</Depth>
    <Blur xmlns:dt="urn:schemas-microsoft-com:datatypes" dt:dt="r8">0</Blur>
    <InteractionDiameter xmlns:dt="urn:schemas-microsoft-com:datatypes" dt:dt="r8">0</InteractionDiameter>
    <RelativeInteractionDiameter xmlns:dt="urn:schemas-microsoft-com:datatypes" dt:dt="r8">0</RelativeInteractionDiameter>
    <TotalDiameter xmlns:dt="urn:schemas-microsoft-com:datatypes" dt:dt="r8">0.000000013</TotalDiameter>
    <VolumePerDose xmlns:dt="urn:schemas-microsoft-com:datatypes" dt:dt="r8">0.000000001</VolumePerDose>
    <Dose xmlns:dt="urn:schemas-microsoft-com:datatypes" dt:dt="r8">3.6221668497053E-09</Dose>
    <SaturationSputterRate xmlns:dt="urn:schemas-microsoft-com:datatypes" dt:dt="r8">0</SaturationSputterRate>
    <TotalVolumeSputterRate xmlns:dt="urn:schemas-microsoft-com:datatypes" dt:dt="r8">1.2471400000004E-20</TotalVolumeSputterRate>
    <SaturationCurrentDensity xmlns:dt="urn:schemas-microsoft-com:datatypes" dt:dt="r8">1</SaturationCurrentDensity>
    <MaximumDosePerArea xmlns:dt="urn:schemas-microsoft-com:datatypes" dt:dt="r8">0</MaximumDosePerArea>
    <VolumeEtchRate xmlns:dt="urn:schemas-microsoft-com:datatypes" dt:dt="r8">1.2471400000004E-20</VolumeEtchRate>
    <VolumeGasAssistedRate xmlns:dt="urn:schemas-microsoft-com:datatypes" dt:dt="r8">0</VolumeGasAssistedRate>
    <VolumeDoseLimitedRate xmlns:dt="urn:schemas-microsoft-com:datatypes" dt:dt="r8">0</VolumeDoseLimitedRate>
    <TotalLinearSputterRate xmlns:dt="urn:schemas-microsoft-com:datatypes" dt:dt="r8">9.39590512320426E-05</TotalLinearSputterRate>
    <TotalBeamArea xmlns:dt="urn:schemas-microsoft-com:datatypes" dt:dt="r8">1.32732289614169E-16</TotalBeamArea>
    <DepthPerPass xmlns:dt="urn:schemas-microsoft-com:datatypes" dt:dt="r8">3.25627942587549E-10</DepthPerPass>
    <AreaCalculation xmlns:dt="urn:schemas-microsoft-com:datatypes" dt:dt="string">Pattern</AreaCalculation>
    <CrossSectionMill xmlns:dt="urn:schemas-microsoft-com:datatypes" dt:dt="string">False</CrossSectionMill>
    <Width xmlns:dt="urn:schemas-microsoft-com:datatypes" dt:dt="r8">0.0000005</Width>
    <Length xmlns:dt="urn:schemas-microsoft-com:datatypes" dt:dt="r8">0.000002</Length>
    <ScanDirection xmlns:dt="urn:schemas-microsoft-com:datatypes" dt:dt="string">BottomToTop</ScanDirection>
    <ScanType xmlns:dt="urn:schemas-microsoft-com:datatypes" dt:dt="string">Serpentine</ScanType>
    <PitchX xmlns:dt="urn:schemas-microsoft-com:datatypes" dt:dt="r8">0.0000000065</PitchX>
    <PitchY xmlns:dt="urn:schemas-microsoft-com:datatypes" dt:dt="r8">0.0000000065</PitchY>
    <EqualPitch xmlns:dt="urn:schemas-microsoft-com:datatypes" dt:dt="string">True</EqualPitch>
    <OverlapX xmlns:dt="urn:schemas-microsoft-com:datatypes" dt:dt="r8">50</OverlapX>
    <OverlapY xmlns:dt="urn:schemas-microsoft-com:datatypes" dt:dt="r8">50</OverlapY>
    <ScanMethod xmlns:dt="urn:schemas-microsoft-com:datatypes" dt:dt="string">MultiScan</ScanMethod>
    <MultiScanPassCount xmlns:dt="urn:schemas-microsoft-com:datatypes" dt:dt="r8">1</MultiScanPassCount>
    <ScanRatio xmlns:dt="urn:schemas-microsoft-com:datatypes" dt:dt="r8">0.3</ScanRatio>
  </PatternRegularCrossSection>
  <PatternRegularCrossSection>
    <Application xmlns:dt="urn:schemas-microsoft-com:datatypes" dt:dt="string">Si-multipass</Application>
    <Beam xmlns:dt="urn:schemas-microsoft-com:datatypes" dt:dt="string">Ion</Beam>
    <DwellTime xmlns:dt="urn:schemas-microsoft-com:datatypes" dt:dt="r8">0.000001</DwellTime>
    <CenterX xmlns:dt="urn:schemas-microsoft-com:datatypes" dt:dt="r8">-6.92003205128215E-06</CenterX>
    <CenterY xmlns:dt="urn:schemas-microsoft-com:datatypes" dt:dt="r8">4.44118589743611E-06</CenterY>
    <Rotation xmlns:dt="urn:schemas-microsoft-com:datatypes" dt:dt="r8">0</Rotation>
    <GasType xmlns:dt="urn:schemas-microsoft-com:datatypes" dt:dt="string">
    </GasType>
    <GasSetpoint xmlns:dt="urn:schemas-microsoft-com:datatypes" dt:dt="string">
    </GasSetpoint>
    <GasNeedlePosition xmlns:dt="urn:schemas-microsoft-com:datatypes" dt:dt="string">
    </GasNeedlePosition>
    <Defocus xmlns:dt="urn:schemas-microsoft-com:datatypes" dt:dt="r8">0</Defocus>
    <RefreshTime xmlns:dt="urn:schemas-microsoft-com:datatypes" dt:dt="r8">0</RefreshTime>
    <TotalTime xmlns:dt="urn:schemas-microsoft-com:datatypes" dt:dt="r8">322.297815</TotalTime>
    <PassCount xmlns:dt="urn:schemas-microsoft-com:datatypes" dt:dt="r8">12271</PassCount>
    <Enable xmlns:dt="urn:schemas-microsoft-com:datatypes" dt:dt="string">True</Enable>
    <ExclusionZone xmlns:dt="urn:schemas-microsoft-com:datatypes" dt:dt="string">False</ExclusionZone>
    <Depth xmlns:dt="urn:schemas-microsoft-com:datatypes" dt:dt="r8">3.99578048349181E-06</Depth>
    <Blur xmlns:dt="urn:schemas-microsoft-com:datatypes" dt:dt="r8">0</Blur>
    <InteractionDiameter xmlns:dt="urn:schemas-microsoft-com:datatypes" dt:dt="r8">0</InteractionDiameter>
    <RelativeInteractionDiameter xmlns:dt="urn:schemas-microsoft-com:datatypes" dt:dt="r8">0</RelativeInteractionDiameter>
    <TotalDiameter xmlns:dt="urn:schemas-microsoft-com:datatypes" dt:dt="r8">0.000000013</TotalDiameter>
    <VolumePerDose xmlns:dt="urn:schemas-microsoft-com:datatypes" dt:dt="r8">0.000000001</VolumePerDose>
    <Dose xmlns:dt="urn:schemas-microsoft-com:datatypes" dt:dt="r8">3.6221668497053E-09</Dose>
    <SaturationSputterRate xmlns:dt="urn:schemas-microsoft-com:datatypes" dt:dt="r8">0</SaturationSputterRate>
    <TotalVolumeSputterRate xmlns:dt="urn:schemas-microsoft-com:datatypes" dt:dt="r8">1.2471400000004E-20</TotalVolumeSputterRate>
    <SaturationCurrentDensity xmlns:dt="urn:schemas-microsoft-com:datatypes" dt:dt="r8">1</SaturationCurrentDensity>
    <MaximumDosePerArea xmlns:dt="urn:schemas-microsoft-com:datatypes" dt:dt="r8">0</MaximumDosePerArea>
    <VolumeEtchRate xmlns:dt="urn:schemas-microsoft-com:datatypes" dt:dt="r8">1.2471400000004E-20</VolumeEtchRate>
    <VolumeGasAssistedRate xmlns:dt="urn:schemas-microsoft-com:datatypes" dt:dt="r8">0</VolumeGasAssistedRate>
    <VolumeDoseLimitedRate xmlns:dt="urn:schemas-microsoft-com:datatypes" dt:dt="r8">0</VolumeDoseLimitedRate>
    <TotalLinearSputterRate xmlns:dt="urn:schemas-microsoft-com:datatypes" dt:dt="r8">9.39590512320426E-05</TotalLinearSputterRate>
    <TotalBeamArea xmlns:dt="urn:schemas-microsoft-com:datatypes" dt:dt="r8">1.32732289614169E-16</TotalBeamArea>
    <DepthPerPass xmlns:dt="urn:schemas-microsoft-com:datatypes" dt:dt="r8">3.25627942587549E-10</DepthPerPass>
    <AreaCalculation xmlns:dt="urn:schemas-microsoft-com:datatypes" dt:dt="string">Pattern</AreaCalculation>
    <CrossSectionMill xmlns:dt="urn:schemas-microsoft-com:datatypes" dt:dt="string">False</CrossSectionMill>
    <Width xmlns:dt="urn:schemas-microsoft-com:datatypes" dt:dt="r8">0.0000005</Width>
    <Length xmlns:dt="urn:schemas-microsoft-com:datatypes" dt:dt="r8">0.000002</Length>
    <ScanDirection xmlns:dt="urn:schemas-microsoft-com:datatypes" dt:dt="string">BottomToTop</ScanDirection>
    <ScanType xmlns:dt="urn:schemas-microsoft-com:datatypes" dt:dt="string">Serpentine</ScanType>
    <PitchX xmlns:dt="urn:schemas-microsoft-com:datatypes" dt:dt="r8">0.0000000065</PitchX>
    <PitchY xmlns:dt="urn:schemas-microsoft-com:datatypes" dt:dt="r8">0.0000000065</PitchY>
    <EqualPitch xmlns:dt="urn:schemas-microsoft-com:datatypes" dt:dt="string">True</EqualPitch>
    <OverlapX xmlns:dt="urn:schemas-microsoft-com:datatypes" dt:dt="r8">50</OverlapX>
    <OverlapY xmlns:dt="urn:schemas-microsoft-com:datatypes" dt:dt="r8">50</OverlapY>
    <ScanMethod xmlns:dt="urn:schemas-microsoft-com:datatypes" dt:dt="string">MultiScan</ScanMethod>
    <MultiScanPassCount xmlns:dt="urn:schemas-microsoft-com:datatypes" dt:dt="r8">1</MultiScanPassCount>
    <ScanRatio xmlns:dt="urn:schemas-microsoft-com:datatypes" dt:dt="r8">0.3</ScanRatio>
  </PatternRegularCrossSection>
  <PatternRegularCrossSection>
    <Application xmlns:dt="urn:schemas-microsoft-com:datatypes" dt:dt="string">Si-multipass</Application>
    <Beam xmlns:dt="urn:schemas-microsoft-com:datatypes" dt:dt="string">Ion</Beam>
    <DwellTime xmlns:dt="urn:schemas-microsoft-com:datatypes" dt:dt="r8">0.000001</DwellTime>
    <CenterX xmlns:dt="urn:schemas-microsoft-com:datatypes" dt:dt="r8">-6.17003205128215E-06</CenterX>
    <CenterY xmlns:dt="urn:schemas-microsoft-com:datatypes" dt:dt="r8">4.44118589743611E-06</CenterY>
    <Rotation xmlns:dt="urn:schemas-microsoft-com:datatypes" dt:dt="r8">0</Rotation>
    <GasType xmlns:dt="urn:schemas-microsoft-com:datatypes" dt:dt="string">
    </GasType>
    <GasSetpoint xmlns:dt="urn:schemas-microsoft-com:datatypes" dt:dt="string">
    </GasSetpoint>
    <GasNeedlePosition xmlns:dt="urn:schemas-microsoft-com:datatypes" dt:dt="string">
    </GasNeedlePosition>
    <Defocus xmlns:dt="urn:schemas-microsoft-com:datatypes" dt:dt="r8">0</Defocus>
    <RefreshTime xmlns:dt="urn:schemas-microsoft-com:datatypes" dt:dt="r8">0</RefreshTime>
    <TotalTime xmlns:dt="urn:schemas-microsoft-com:datatypes" dt:dt="r8">322.297815</TotalTime>
    <PassCount xmlns:dt="urn:schemas-microsoft-com:datatypes" dt:dt="r8">12271</PassCount>
    <Enable xmlns:dt="urn:schemas-microsoft-com:datatypes" dt:dt="string">True</Enable>
    <ExclusionZone xmlns:dt="urn:schemas-microsoft-com:datatypes" dt:dt="string">False</ExclusionZone>
    <Depth xmlns:dt="urn:schemas-microsoft-com:datatypes" dt:dt="r8">3.99578048349181E-06</Depth>
    <Blur xmlns:dt="urn:schemas-microsoft-com:datatypes" dt:dt="r8">0</Blur>
    <InteractionDiameter xmlns:dt="urn:schemas-microsoft-com:datatypes" dt:dt="r8">0</InteractionDiameter>
    <RelativeInteractionDiameter xmlns:dt="urn:schemas-microsoft-com:datatypes" dt:dt="r8">0</RelativeInteractionDiameter>
    <TotalDiameter xmlns:dt="urn:schemas-microsoft-com:datatypes" dt:dt="r8">0.000000013</TotalDiameter>
    <VolumePerDose xmlns:dt="urn:schemas-microsoft-com:datatypes" dt:dt="r8">0.000000001</VolumePerDose>
    <Dose xmlns:dt="urn:schemas-microsoft-com:datatypes" dt:dt="r8">3.6221668497053E-09</Dose>
    <SaturationSputterRate xmlns:dt="urn:schemas-microsoft-com:datatypes" dt:dt="r8">0</SaturationSputterRate>
    <TotalVolumeSputterRate xmlns:dt="urn:schemas-microsoft-com:datatypes" dt:dt="r8">1.2471400000004E-20</TotalVolumeSputterRate>
    <SaturationCurrentDensity xmlns:dt="urn:schemas-microsoft-com:datatypes" dt:dt="r8">1</SaturationCurrentDensity>
    <MaximumDosePerArea xmlns:dt="urn:schemas-microsoft-com:datatypes" dt:dt="r8">0</MaximumDosePerArea>
    <VolumeEtchRate xmlns:dt="urn:schemas-microsoft-com:datatypes" dt:dt="r8">1.2471400000004E-20</VolumeEtchRate>
    <VolumeGasAssistedRate xmlns:dt="urn:schemas-microsoft-com:datatypes" dt:dt="r8">0</VolumeGasAssistedRate>
    <VolumeDoseLimitedRate xmlns:dt="urn:schemas-microsoft-com:datatypes" dt:dt="r8">0</VolumeDoseLimitedRate>
    <TotalLinearSputterRate xmlns:dt="urn:schemas-microsoft-com:datatypes" dt:dt="r8">9.39590512320426E-05</TotalLinearSputterRate>
    <TotalBeamArea xmlns:dt="urn:schemas-microsoft-com:datatypes" dt:dt="r8">1.32732289614169E-16</TotalBeamArea>
    <DepthPerPass xmlns:dt="urn:schemas-microsoft-com:datatypes" dt:dt="r8">3.25627942587549E-10</DepthPerPass>
    <AreaCalculation xmlns:dt="urn:schemas-microsoft-com:datatypes" dt:dt="string">Pattern</AreaCalculation>
    <CrossSectionMill xmlns:dt="urn:schemas-microsoft-com:datatypes" dt:dt="string">False</CrossSectionMill>
    <Width xmlns:dt="urn:schemas-microsoft-com:datatypes" dt:dt="r8">0.0000005</Width>
    <Length xmlns:dt="urn:schemas-microsoft-com:datatypes" dt:dt="r8">0.000002</Length>
    <ScanDirection xmlns:dt="urn:schemas-microsoft-com:datatypes" dt:dt="string">BottomToTop</ScanDirection>
    <ScanType xmlns:dt="urn:schemas-microsoft-com:datatypes" dt:dt="string">Serpentine</ScanType>
    <PitchX xmlns:dt="urn:schemas-microsoft-com:datatypes" dt:dt="r8">0.0000000065</PitchX>
    <PitchY xmlns:dt="urn:schemas-microsoft-com:datatypes" dt:dt="r8">0.0000000065</PitchY>
    <EqualPitch xmlns:dt="urn:schemas-microsoft-com:datatypes" dt:dt="string">True</EqualPitch>
    <OverlapX xmlns:dt="urn:schemas-microsoft-com:datatypes" dt:dt="r8">50</OverlapX>
    <OverlapY xmlns:dt="urn:schemas-microsoft-com:datatypes" dt:dt="r8">50</OverlapY>
    <ScanMethod xmlns:dt="urn:schemas-microsoft-com:datatypes" dt:dt="string">MultiScan</ScanMethod>
    <MultiScanPassCount xmlns:dt="urn:schemas-microsoft-com:datatypes" dt:dt="r8">1</MultiScanPassCount>
    <ScanRatio xmlns:dt="urn:schemas-microsoft-com:datatypes" dt:dt="r8">0.3</ScanRatio>
  </PatternRegularCrossSection>
  <PatternRegularCrossSection>
    <Application xmlns:dt="urn:schemas-microsoft-com:datatypes" dt:dt="string">Si-multipass</Application>
    <Beam xmlns:dt="urn:schemas-microsoft-com:datatypes" dt:dt="string">Ion</Beam>
    <DwellTime xmlns:dt="urn:schemas-microsoft-com:datatypes" dt:dt="r8">0.000001</DwellTime>
    <CenterX xmlns:dt="urn:schemas-microsoft-com:datatypes" dt:dt="r8">-5.42003205128215E-06</CenterX>
    <CenterY xmlns:dt="urn:schemas-microsoft-com:datatypes" dt:dt="r8">4.44118589743611E-06</CenterY>
    <Rotation xmlns:dt="urn:schemas-microsoft-com:datatypes" dt:dt="r8">0</Rotation>
    <GasType xmlns:dt="urn:schemas-microsoft-com:datatypes" dt:dt="string">
    </GasType>
    <GasSetpoint xmlns:dt="urn:schemas-microsoft-com:datatypes" dt:dt="string">
    </GasSetpoint>
    <GasNeedlePosition xmlns:dt="urn:schemas-microsoft-com:datatypes" dt:dt="string">
    </GasNeedlePosition>
    <Defocus xmlns:dt="urn:schemas-microsoft-com:datatypes" dt:dt="r8">0</Defocus>
    <RefreshTime xmlns:dt="urn:schemas-microsoft-com:datatypes" dt:dt="r8">0</RefreshTime>
    <TotalTime xmlns:dt="urn:schemas-microsoft-com:datatypes" dt:dt="r8">322.297815</TotalTime>
    <PassCount xmlns:dt="urn:schemas-microsoft-com:datatypes" dt:dt="r8">12271</PassCount>
    <Enable xmlns:dt="urn:schemas-microsoft-com:datatypes" dt:dt="string">True</Enable>
    <ExclusionZone xmlns:dt="urn:schemas-microsoft-com:datatypes" dt:dt="string">False</ExclusionZone>
    <Depth xmlns:dt="urn:schemas-microsoft-com:datatypes" dt:dt="r8">3.99578048349181E-06</Depth>
    <Blur xmlns:dt="urn:schemas-microsoft-com:datatypes" dt:dt="r8">0</Blur>
    <InteractionDiameter xmlns:dt="urn:schemas-microsoft-com:datatypes" dt:dt="r8">0</InteractionDiameter>
    <RelativeInteractionDiameter xmlns:dt="urn:schemas-microsoft-com:datatypes" dt:dt="r8">0</RelativeInteractionDiameter>
    <TotalDiameter xmlns:dt="urn:schemas-microsoft-com:datatypes" dt:dt="r8">0.000000013</TotalDiameter>
    <VolumePerDose xmlns:dt="urn:schemas-microsoft-com:datatypes" dt:dt="r8">0.000000001</VolumePerDose>
    <Dose xmlns:dt="urn:schemas-microsoft-com:datatypes" dt:dt="r8">3.6221668497053E-09</Dose>
    <SaturationSputterRate xmlns:dt="urn:schemas-microsoft-com:datatypes" dt:dt="r8">0</SaturationSputterRate>
    <TotalVolumeSputterRate xmlns:dt="urn:schemas-microsoft-com:datatypes" dt:dt="r8">1.2471400000004E-20</TotalVolumeSputterRate>
    <SaturationCurrentDensity xmlns:dt="urn:schemas-microsoft-com:datatypes" dt:dt="r8">1</SaturationCurrentDensity>
    <MaximumDosePerArea xmlns:dt="urn:schemas-microsoft-com:datatypes" dt:dt="r8">0</MaximumDosePerArea>
    <VolumeEtchRate xmlns:dt="urn:schemas-microsoft-com:datatypes" dt:dt="r8">1.2471400000004E-20</VolumeEtchRate>
    <VolumeGasAssistedRate xmlns:dt="urn:schemas-microsoft-com:datatypes" dt:dt="r8">0</VolumeGasAssistedRate>
    <VolumeDoseLimitedRate xmlns:dt="urn:schemas-microsoft-com:datatypes" dt:dt="r8">0</VolumeDoseLimitedRate>
    <TotalLinearSputterRate xmlns:dt="urn:schemas-microsoft-com:datatypes" dt:dt="r8">9.39590512320426E-05</TotalLinearSputterRate>
    <TotalBeamArea xmlns:dt="urn:schemas-microsoft-com:datatypes" dt:dt="r8">1.32732289614169E-16</TotalBeamArea>
    <DepthPerPass xmlns:dt="urn:schemas-microsoft-com:datatypes" dt:dt="r8">3.25627942587549E-10</DepthPerPass>
    <AreaCalculation xmlns:dt="urn:schemas-microsoft-com:datatypes" dt:dt="string">Pattern</AreaCalculation>
    <CrossSectionMill xmlns:dt="urn:schemas-microsoft-com:datatypes" dt:dt="string">False</CrossSectionMill>
    <Width xmlns:dt="urn:schemas-microsoft-com:datatypes" dt:dt="r8">0.0000005</Width>
    <Length xmlns:dt="urn:schemas-microsoft-com:datatypes" dt:dt="r8">0.000002</Length>
    <ScanDirection xmlns:dt="urn:schemas-microsoft-com:datatypes" dt:dt="string">BottomToTop</ScanDirection>
    <ScanType xmlns:dt="urn:schemas-microsoft-com:datatypes" dt:dt="string">Serpentine</ScanType>
    <PitchX xmlns:dt="urn:schemas-microsoft-com:datatypes" dt:dt="r8">0.0000000065</PitchX>
    <PitchY xmlns:dt="urn:schemas-microsoft-com:datatypes" dt:dt="r8">0.0000000065</PitchY>
    <EqualPitch xmlns:dt="urn:schemas-microsoft-com:datatypes" dt:dt="string">True</EqualPitch>
    <OverlapX xmlns:dt="urn:schemas-microsoft-com:datatypes" dt:dt="r8">50</OverlapX>
    <OverlapY xmlns:dt="urn:schemas-microsoft-com:datatypes" dt:dt="r8">50</OverlapY>
    <ScanMethod xmlns:dt="urn:schemas-microsoft-com:datatypes" dt:dt="string">MultiScan</ScanMethod>
    <MultiScanPassCount xmlns:dt="urn:schemas-microsoft-com:datatypes" dt:dt="r8">1</MultiScanPassCount>
    <ScanRatio xmlns:dt="urn:schemas-microsoft-com:datatypes" dt:dt="r8">0.3</ScanRatio>
  </PatternRegularCrossSection>
  <PatternRegularCrossSection>
    <Application xmlns:dt="urn:schemas-microsoft-com:datatypes" dt:dt="string">Si-multipass</Application>
    <Beam xmlns:dt="urn:schemas-microsoft-com:datatypes" dt:dt="string">Ion</Beam>
    <DwellTime xmlns:dt="urn:schemas-microsoft-com:datatypes" dt:dt="r8">0.000001</DwellTime>
    <CenterX xmlns:dt="urn:schemas-microsoft-com:datatypes" dt:dt="r8">-4.67003205128215E-06</CenterX>
    <CenterY xmlns:dt="urn:schemas-microsoft-com:datatypes" dt:dt="r8">4.44118589743611E-06</CenterY>
    <Rotation xmlns:dt="urn:schemas-microsoft-com:datatypes" dt:dt="r8">0</Rotation>
    <GasType xmlns:dt="urn:schemas-microsoft-com:datatypes" dt:dt="string">
    </GasType>
    <GasSetpoint xmlns:dt="urn:schemas-microsoft-com:datatypes" dt:dt="string">
    </GasSetpoint>
    <GasNeedlePosition xmlns:dt="urn:schemas-microsoft-com:datatypes" dt:dt="string">
    </GasNeedlePosition>
    <Defocus xmlns:dt="urn:schemas-microsoft-com:datatypes" dt:dt="r8">0</Defocus>
    <RefreshTime xmlns:dt="urn:schemas-microsoft-com:datatypes" dt:dt="r8">0</RefreshTime>
    <TotalTime xmlns:dt="urn:schemas-microsoft-com:datatypes" dt:dt="r8">322.297815</TotalTime>
    <PassCount xmlns:dt="urn:schemas-microsoft-com:datatypes" dt:dt="r8">12271</PassCount>
    <Enable xmlns:dt="urn:schemas-microsoft-com:datatypes" dt:dt="string">True</Enable>
    <ExclusionZone xmlns:dt="urn:schemas-microsoft-com:datatypes" dt:dt="string">False</ExclusionZone>
    <Depth xmlns:dt="urn:schemas-microsoft-com:datatypes" dt:dt="r8">3.99578048349181E-06</Depth>
    <Blur xmlns:dt="urn:schemas-microsoft-com:datatypes" dt:dt="r8">0</Blur>
    <InteractionDiameter xmlns:dt="urn:schemas-microsoft-com:datatypes" dt:dt="r8">0</InteractionDiameter>
    <RelativeInteractionDiameter xmlns:dt="urn:schemas-microsoft-com:datatypes" dt:dt="r8">0</RelativeInteractionDiameter>
    <TotalDiameter xmlns:dt="urn:schemas-microsoft-com:datatypes" dt:dt="r8">0.000000013</TotalDiameter>
    <VolumePerDose xmlns:dt="urn:schemas-microsoft-com:datatypes" dt:dt="r8">0.000000001</VolumePerDose>
    <Dose xmlns:dt="urn:schemas-microsoft-com:datatypes" dt:dt="r8">3.6221668497053E-09</Dose>
    <SaturationSputterRate xmlns:dt="urn:schemas-microsoft-com:datatypes" dt:dt="r8">0</SaturationSputterRate>
    <TotalVolumeSputterRate xmlns:dt="urn:schemas-microsoft-com:datatypes" dt:dt="r8">1.2471400000004E-20</TotalVolumeSputterRate>
    <SaturationCurrentDensity xmlns:dt="urn:schemas-microsoft-com:datatypes" dt:dt="r8">1</SaturationCurrentDensity>
    <MaximumDosePerArea xmlns:dt="urn:schemas-microsoft-com:datatypes" dt:dt="r8">0</MaximumDosePerArea>
    <VolumeEtchRate xmlns:dt="urn:schemas-microsoft-com:datatypes" dt:dt="r8">1.2471400000004E-20</VolumeEtchRate>
    <VolumeGasAssistedRate xmlns:dt="urn:schemas-microsoft-com:datatypes" dt:dt="r8">0</VolumeGasAssistedRate>
    <VolumeDoseLimitedRate xmlns:dt="urn:schemas-microsoft-com:datatypes" dt:dt="r8">0</VolumeDoseLimitedRate>
    <TotalLinearSputterRate xmlns:dt="urn:schemas-microsoft-com:datatypes" dt:dt="r8">9.39590512320426E-05</TotalLinearSputterRate>
    <TotalBeamArea xmlns:dt="urn:schemas-microsoft-com:datatypes" dt:dt="r8">1.32732289614169E-16</TotalBeamArea>
    <DepthPerPass xmlns:dt="urn:schemas-microsoft-com:datatypes" dt:dt="r8">3.25627942587549E-10</DepthPerPass>
    <AreaCalculation xmlns:dt="urn:schemas-microsoft-com:datatypes" dt:dt="string">Pattern</AreaCalculation>
    <CrossSectionMill xmlns:dt="urn:schemas-microsoft-com:datatypes" dt:dt="string">False</CrossSectionMill>
    <Width xmlns:dt="urn:schemas-microsoft-com:datatypes" dt:dt="r8">0.0000005</Width>
    <Length xmlns:dt="urn:schemas-microsoft-com:datatypes" dt:dt="r8">0.000002</Length>
    <ScanDirection xmlns:dt="urn:schemas-microsoft-com:datatypes" dt:dt="string">BottomToTop</ScanDirection>
    <ScanType xmlns:dt="urn:schemas-microsoft-com:datatypes" dt:dt="string">Serpentine</ScanType>
    <PitchX xmlns:dt="urn:schemas-microsoft-com:datatypes" dt:dt="r8">0.0000000065</PitchX>
    <PitchY xmlns:dt="urn:schemas-microsoft-com:datatypes" dt:dt="r8">0.0000000065</PitchY>
    <EqualPitch xmlns:dt="urn:schemas-microsoft-com:datatypes" dt:dt="string">True</EqualPitch>
    <OverlapX xmlns:dt="urn:schemas-microsoft-com:datatypes" dt:dt="r8">50</OverlapX>
    <OverlapY xmlns:dt="urn:schemas-microsoft-com:datatypes" dt:dt="r8">50</OverlapY>
    <ScanMethod xmlns:dt="urn:schemas-microsoft-com:datatypes" dt:dt="string">MultiScan</ScanMethod>
    <MultiScanPassCount xmlns:dt="urn:schemas-microsoft-com:datatypes" dt:dt="r8">1</MultiScanPassCount>
    <ScanRatio xmlns:dt="urn:schemas-microsoft-com:datatypes" dt:dt="r8">0.3</ScanRatio>
  </PatternRegularCrossSection>
  <PatternRegularCrossSection>
    <Application xmlns:dt="urn:schemas-microsoft-com:datatypes" dt:dt="string">Si-multipass</Application>
    <Beam xmlns:dt="urn:schemas-microsoft-com:datatypes" dt:dt="string">Ion</Beam>
    <DwellTime xmlns:dt="urn:schemas-microsoft-com:datatypes" dt:dt="r8">0.000001</DwellTime>
    <CenterX xmlns:dt="urn:schemas-microsoft-com:datatypes" dt:dt="r8">-3.92003205128215E-06</CenterX>
    <CenterY xmlns:dt="urn:schemas-microsoft-com:datatypes" dt:dt="r8">4.44118589743611E-06</CenterY>
    <Rotation xmlns:dt="urn:schemas-microsoft-com:datatypes" dt:dt="r8">0</Rotation>
    <GasType xmlns:dt="urn:schemas-microsoft-com:datatypes" dt:dt="string">
    </GasType>
    <GasSetpoint xmlns:dt="urn:schemas-microsoft-com:datatypes" dt:dt="string">
    </GasSetpoint>
    <GasNeedlePosition xmlns:dt="urn:schemas-microsoft-com:datatypes" dt:dt="string">
    </GasNeedlePosition>
    <Defocus xmlns:dt="urn:schemas-microsoft-com:datatypes" dt:dt="r8">0</Defocus>
    <RefreshTime xmlns:dt="urn:schemas-microsoft-com:datatypes" dt:dt="r8">0</RefreshTime>
    <TotalTime xmlns:dt="urn:schemas-microsoft-com:datatypes" dt:dt="r8">322.297815</TotalTime>
    <PassCount xmlns:dt="urn:schemas-microsoft-com:datatypes" dt:dt="r8">12271</PassCount>
    <Enable xmlns:dt="urn:schemas-microsoft-com:datatypes" dt:dt="string">True</Enable>
    <ExclusionZone xmlns:dt="urn:schemas-microsoft-com:datatypes" dt:dt="string">False</ExclusionZone>
    <Depth xmlns:dt="urn:schemas-microsoft-com:datatypes" dt:dt="r8">3.99578048349181E-06</Depth>
    <Blur xmlns:dt="urn:schemas-microsoft-com:datatypes" dt:dt="r8">0</Blur>
    <InteractionDiameter xmlns:dt="urn:schemas-microsoft-com:datatypes" dt:dt="r8">0</InteractionDiameter>
    <RelativeInteractionDiameter xmlns:dt="urn:schemas-microsoft-com:datatypes" dt:dt="r8">0</RelativeInteractionDiameter>
    <TotalDiameter xmlns:dt="urn:schemas-microsoft-com:datatypes" dt:dt="r8">0.000000013</TotalDiameter>
    <VolumePerDose xmlns:dt="urn:schemas-microsoft-com:datatypes" dt:dt="r8">0.000000001</VolumePerDose>
    <Dose xmlns:dt="urn:schemas-microsoft-com:datatypes" dt:dt="r8">3.6221668497053E-09</Dose>
    <SaturationSputterRate xmlns:dt="urn:schemas-microsoft-com:datatypes" dt:dt="r8">0</SaturationSputterRate>
    <TotalVolumeSputterRate xmlns:dt="urn:schemas-microsoft-com:datatypes" dt:dt="r8">1.2471400000004E-20</TotalVolumeSputterRate>
    <SaturationCurrentDensity xmlns:dt="urn:schemas-microsoft-com:datatypes" dt:dt="r8">1</SaturationCurrentDensity>
    <MaximumDosePerArea xmlns:dt="urn:schemas-microsoft-com:datatypes" dt:dt="r8">0</MaximumDosePerArea>
    <VolumeEtchRate xmlns:dt="urn:schemas-microsoft-com:datatypes" dt:dt="r8">1.2471400000004E-20</VolumeEtchRate>
    <VolumeGasAssistedRate xmlns:dt="urn:schemas-microsoft-com:datatypes" dt:dt="r8">0</VolumeGasAssistedRate>
    <VolumeDoseLimitedRate xmlns:dt="urn:schemas-microsoft-com:datatypes" dt:dt="r8">0</VolumeDoseLimitedRate>
    <TotalLinearSputterRate xmlns:dt="urn:schemas-microsoft-com:datatypes" dt:dt="r8">9.39590512320426E-05</TotalLinearSputterRate>
    <TotalBeamArea xmlns:dt="urn:schemas-microsoft-com:datatypes" dt:dt="r8">1.32732289614169E-16</TotalBeamArea>
    <DepthPerPass xmlns:dt="urn:schemas-microsoft-com:datatypes" dt:dt="r8">3.25627942587549E-10</DepthPerPass>
    <AreaCalculation xmlns:dt="urn:schemas-microsoft-com:datatypes" dt:dt="string">Pattern</AreaCalculation>
    <CrossSectionMill xmlns:dt="urn:schemas-microsoft-com:datatypes" dt:dt="string">False</CrossSectionMill>
    <Width xmlns:dt="urn:schemas-microsoft-com:datatypes" dt:dt="r8">0.0000005</Width>
    <Length xmlns:dt="urn:schemas-microsoft-com:datatypes" dt:dt="r8">0.000002</Length>
    <ScanDirection xmlns:dt="urn:schemas-microsoft-com:datatypes" dt:dt="string">BottomToTop</ScanDirection>
    <ScanType xmlns:dt="urn:schemas-microsoft-com:datatypes" dt:dt="string">Serpentine</ScanType>
    <PitchX xmlns:dt="urn:schemas-microsoft-com:datatypes" dt:dt="r8">0.0000000065</PitchX>
    <PitchY xmlns:dt="urn:schemas-microsoft-com:datatypes" dt:dt="r8">0.0000000065</PitchY>
    <EqualPitch xmlns:dt="urn:schemas-microsoft-com:datatypes" dt:dt="string">True</EqualPitch>
    <OverlapX xmlns:dt="urn:schemas-microsoft-com:datatypes" dt:dt="r8">50</OverlapX>
    <OverlapY xmlns:dt="urn:schemas-microsoft-com:datatypes" dt:dt="r8">50</OverlapY>
    <ScanMethod xmlns:dt="urn:schemas-microsoft-com:datatypes" dt:dt="string">MultiScan</ScanMethod>
    <MultiScanPassCount xmlns:dt="urn:schemas-microsoft-com:datatypes" dt:dt="r8">1</MultiScanPassCount>
    <ScanRatio xmlns:dt="urn:schemas-microsoft-com:datatypes" dt:dt="r8">0.3</ScanRatio>
  </PatternRegularCrossSection>
  <PatternRegularCrossSection>
    <Application xmlns:dt="urn:schemas-microsoft-com:datatypes" dt:dt="string">Si-multipass</Application>
    <Beam xmlns:dt="urn:schemas-microsoft-com:datatypes" dt:dt="string">Ion</Beam>
    <DwellTime xmlns:dt="urn:schemas-microsoft-com:datatypes" dt:dt="r8">0.000001</DwellTime>
    <CenterX xmlns:dt="urn:schemas-microsoft-com:datatypes" dt:dt="r8">-3.17003205128215E-06</CenterX>
    <CenterY xmlns:dt="urn:schemas-microsoft-com:datatypes" dt:dt="r8">4.44118589743611E-06</CenterY>
    <Rotation xmlns:dt="urn:schemas-microsoft-com:datatypes" dt:dt="r8">0</Rotation>
    <GasType xmlns:dt="urn:schemas-microsoft-com:datatypes" dt:dt="string">
    </GasType>
    <GasSetpoint xmlns:dt="urn:schemas-microsoft-com:datatypes" dt:dt="string">
    </GasSetpoint>
    <GasNeedlePosition xmlns:dt="urn:schemas-microsoft-com:datatypes" dt:dt="string">
    </GasNeedlePosition>
    <Defocus xmlns:dt="urn:schemas-microsoft-com:datatypes" dt:dt="r8">0</Defocus>
    <RefreshTime xmlns:dt="urn:schemas-microsoft-com:datatypes" dt:dt="r8">0</RefreshTime>
    <TotalTime xmlns:dt="urn:schemas-microsoft-com:datatypes" dt:dt="r8">322.297815</TotalTime>
    <PassCount xmlns:dt="urn:schemas-microsoft-com:datatypes" dt:dt="r8">12271</PassCount>
    <Enable xmlns:dt="urn:schemas-microsoft-com:datatypes" dt:dt="string">True</Enable>
    <ExclusionZone xmlns:dt="urn:schemas-microsoft-com:datatypes" dt:dt="string">False</ExclusionZone>
    <Depth xmlns:dt="urn:schemas-microsoft-com:datatypes" dt:dt="r8">3.99578048349181E-06</Depth>
    <Blur xmlns:dt="urn:schemas-microsoft-com:datatypes" dt:dt="r8">0</Blur>
    <InteractionDiameter xmlns:dt="urn:schemas-microsoft-com:datatypes" dt:dt="r8">0</InteractionDiameter>
    <RelativeInteractionDiameter xmlns:dt="urn:schemas-microsoft-com:datatypes" dt:dt="r8">0</RelativeInteractionDiameter>
    <TotalDiameter xmlns:dt="urn:schemas-microsoft-com:datatypes" dt:dt="r8">0.000000013</TotalDiameter>
    <VolumePerDose xmlns:dt="urn:schemas-microsoft-com:datatypes" dt:dt="r8">0.000000001</VolumePerDose>
    <Dose xmlns:dt="urn:schemas-microsoft-com:datatypes" dt:dt="r8">3.6221668497053E-09</Dose>
    <SaturationSputterRate xmlns:dt="urn:schemas-microsoft-com:datatypes" dt:dt="r8">0</SaturationSputterRate>
    <TotalVolumeSputterRate xmlns:dt="urn:schemas-microsoft-com:datatypes" dt:dt="r8">1.2471400000004E-20</TotalVolumeSputterRate>
    <SaturationCurrentDensity xmlns:dt="urn:schemas-microsoft-com:datatypes" dt:dt="r8">1</SaturationCurrentDensity>
    <MaximumDosePerArea xmlns:dt="urn:schemas-microsoft-com:datatypes" dt:dt="r8">0</MaximumDosePerArea>
    <VolumeEtchRate xmlns:dt="urn:schemas-microsoft-com:datatypes" dt:dt="r8">1.2471400000004E-20</VolumeEtchRate>
    <VolumeGasAssistedRate xmlns:dt="urn:schemas-microsoft-com:datatypes" dt:dt="r8">0</VolumeGasAssistedRate>
    <VolumeDoseLimitedRate xmlns:dt="urn:schemas-microsoft-com:datatypes" dt:dt="r8">0</VolumeDoseLimitedRate>
    <TotalLinearSputterRate xmlns:dt="urn:schemas-microsoft-com:datatypes" dt:dt="r8">9.39590512320426E-05</TotalLinearSputterRate>
    <TotalBeamArea xmlns:dt="urn:schemas-microsoft-com:datatypes" dt:dt="r8">1.32732289614169E-16</TotalBeamArea>
    <DepthPerPass xmlns:dt="urn:schemas-microsoft-com:datatypes" dt:dt="r8">3.25627942587549E-10</DepthPerPass>
    <AreaCalculation xmlns:dt="urn:schemas-microsoft-com:datatypes" dt:dt="string">Pattern</AreaCalculation>
    <CrossSectionMill xmlns:dt="urn:schemas-microsoft-com:datatypes" dt:dt="string">False</CrossSectionMill>
    <Width xmlns:dt="urn:schemas-microsoft-com:datatypes" dt:dt="r8">0.0000005</Width>
    <Length xmlns:dt="urn:schemas-microsoft-com:datatypes" dt:dt="r8">0.000002</Length>
    <ScanDirection xmlns:dt="urn:schemas-microsoft-com:datatypes" dt:dt="string">BottomToTop</ScanDirection>
    <ScanType xmlns:dt="urn:schemas-microsoft-com:datatypes" dt:dt="string">Serpentine</ScanType>
    <PitchX xmlns:dt="urn:schemas-microsoft-com:datatypes" dt:dt="r8">0.0000000065</PitchX>
    <PitchY xmlns:dt="urn:schemas-microsoft-com:datatypes" dt:dt="r8">0.0000000065</PitchY>
    <EqualPitch xmlns:dt="urn:schemas-microsoft-com:datatypes" dt:dt="string">True</EqualPitch>
    <OverlapX xmlns:dt="urn:schemas-microsoft-com:datatypes" dt:dt="r8">50</OverlapX>
    <OverlapY xmlns:dt="urn:schemas-microsoft-com:datatypes" dt:dt="r8">50</OverlapY>
    <ScanMethod xmlns:dt="urn:schemas-microsoft-com:datatypes" dt:dt="string">MultiScan</ScanMethod>
    <MultiScanPassCount xmlns:dt="urn:schemas-microsoft-com:datatypes" dt:dt="r8">1</MultiScanPassCount>
    <ScanRatio xmlns:dt="urn:schemas-microsoft-com:datatypes" dt:dt="r8">0.3</ScanRatio>
  </PatternRegularCrossSection>
  <PatternRegularCrossSection>
    <Application xmlns:dt="urn:schemas-microsoft-com:datatypes" dt:dt="string">Si-multipass</Application>
    <Beam xmlns:dt="urn:schemas-microsoft-com:datatypes" dt:dt="string">Ion</Beam>
    <DwellTime xmlns:dt="urn:schemas-microsoft-com:datatypes" dt:dt="r8">0.000001</DwellTime>
    <CenterX xmlns:dt="urn:schemas-microsoft-com:datatypes" dt:dt="r8">-2.42003205128215E-06</CenterX>
    <CenterY xmlns:dt="urn:schemas-microsoft-com:datatypes" dt:dt="r8">4.44118589743611E-06</CenterY>
    <Rotation xmlns:dt="urn:schemas-microsoft-com:datatypes" dt:dt="r8">0</Rotation>
    <GasType xmlns:dt="urn:schemas-microsoft-com:datatypes" dt:dt="string">
    </GasType>
    <GasSetpoint xmlns:dt="urn:schemas-microsoft-com:datatypes" dt:dt="string">
    </GasSetpoint>
    <GasNeedlePosition xmlns:dt="urn:schemas-microsoft-com:datatypes" dt:dt="string">
    </GasNeedlePosition>
    <Defocus xmlns:dt="urn:schemas-microsoft-com:datatypes" dt:dt="r8">0</Defocus>
    <RefreshTime xmlns:dt="urn:schemas-microsoft-com:datatypes" dt:dt="r8">0</RefreshTime>
    <TotalTime xmlns:dt="urn:schemas-microsoft-com:datatypes" dt:dt="r8">322.297815</TotalTime>
    <PassCount xmlns:dt="urn:schemas-microsoft-com:datatypes" dt:dt="r8">12271</PassCount>
    <Enable xmlns:dt="urn:schemas-microsoft-com:datatypes" dt:dt="string">True</Enable>
    <ExclusionZone xmlns:dt="urn:schemas-microsoft-com:datatypes" dt:dt="string">False</ExclusionZone>
    <Depth xmlns:dt="urn:schemas-microsoft-com:datatypes" dt:dt="r8">3.99578048349181E-06</Depth>
    <Blur xmlns:dt="urn:schemas-microsoft-com:datatypes" dt:dt="r8">0</Blur>
    <InteractionDiameter xmlns:dt="urn:schemas-microsoft-com:datatypes" dt:dt="r8">0</InteractionDiameter>
    <RelativeInteractionDiameter xmlns:dt="urn:schemas-microsoft-com:datatypes" dt:dt="r8">0</RelativeInteractionDiameter>
    <TotalDiameter xmlns:dt="urn:schemas-microsoft-com:datatypes" dt:dt="r8">0.000000013</TotalDiameter>
    <VolumePerDose xmlns:dt="urn:schemas-microsoft-com:datatypes" dt:dt="r8">0.000000001</VolumePerDose>
    <Dose xmlns:dt="urn:schemas-microsoft-com:datatypes" dt:dt="r8">3.6221668497053E-09</Dose>
    <SaturationSputterRate xmlns:dt="urn:schemas-microsoft-com:datatypes" dt:dt="r8">0</SaturationSputterRate>
    <TotalVolumeSputterRate xmlns:dt="urn:schemas-microsoft-com:datatypes" dt:dt="r8">1.2471400000004E-20</TotalVolumeSputterRate>
    <SaturationCurrentDensity xmlns:dt="urn:schemas-microsoft-com:datatypes" dt:dt="r8">1</SaturationCurrentDensity>
    <MaximumDosePerArea xmlns:dt="urn:schemas-microsoft-com:datatypes" dt:dt="r8">0</MaximumDosePerArea>
    <VolumeEtchRate xmlns:dt="urn:schemas-microsoft-com:datatypes" dt:dt="r8">1.2471400000004E-20</VolumeEtchRate>
    <VolumeGasAssistedRate xmlns:dt="urn:schemas-microsoft-com:datatypes" dt:dt="r8">0</VolumeGasAssistedRate>
    <VolumeDoseLimitedRate xmlns:dt="urn:schemas-microsoft-com:datatypes" dt:dt="r8">0</VolumeDoseLimitedRate>
    <TotalLinearSputterRate xmlns:dt="urn:schemas-microsoft-com:datatypes" dt:dt="r8">9.39590512320426E-05</TotalLinearSputterRate>
    <TotalBeamArea xmlns:dt="urn:schemas-microsoft-com:datatypes" dt:dt="r8">1.32732289614169E-16</TotalBeamArea>
    <DepthPerPass xmlns:dt="urn:schemas-microsoft-com:datatypes" dt:dt="r8">3.25627942587549E-10</DepthPerPass>
    <AreaCalculation xmlns:dt="urn:schemas-microsoft-com:datatypes" dt:dt="string">Pattern</AreaCalculation>
    <CrossSectionMill xmlns:dt="urn:schemas-microsoft-com:datatypes" dt:dt="string">False</CrossSectionMill>
    <Width xmlns:dt="urn:schemas-microsoft-com:datatypes" dt:dt="r8">0.0000005</Width>
    <Length xmlns:dt="urn:schemas-microsoft-com:datatypes" dt:dt="r8">0.000002</Length>
    <ScanDirection xmlns:dt="urn:schemas-microsoft-com:datatypes" dt:dt="string">BottomToTop</ScanDirection>
    <ScanType xmlns:dt="urn:schemas-microsoft-com:datatypes" dt:dt="string">Serpentine</ScanType>
    <PitchX xmlns:dt="urn:schemas-microsoft-com:datatypes" dt:dt="r8">0.0000000065</PitchX>
    <PitchY xmlns:dt="urn:schemas-microsoft-com:datatypes" dt:dt="r8">0.0000000065</PitchY>
    <EqualPitch xmlns:dt="urn:schemas-microsoft-com:datatypes" dt:dt="string">True</EqualPitch>
    <OverlapX xmlns:dt="urn:schemas-microsoft-com:datatypes" dt:dt="r8">50</OverlapX>
    <OverlapY xmlns:dt="urn:schemas-microsoft-com:datatypes" dt:dt="r8">50</OverlapY>
    <ScanMethod xmlns:dt="urn:schemas-microsoft-com:datatypes" dt:dt="string">MultiScan</ScanMethod>
    <MultiScanPassCount xmlns:dt="urn:schemas-microsoft-com:datatypes" dt:dt="r8">1</MultiScanPassCount>
    <ScanRatio xmlns:dt="urn:schemas-microsoft-com:datatypes" dt:dt="r8">0.3</ScanRatio>
  </PatternRegularCrossSection>
  <PatternRegularCrossSection>
    <Application xmlns:dt="urn:schemas-microsoft-com:datatypes" dt:dt="string">Si-multipass</Application>
    <Beam xmlns:dt="urn:schemas-microsoft-com:datatypes" dt:dt="string">Ion</Beam>
    <DwellTime xmlns:dt="urn:schemas-microsoft-com:datatypes" dt:dt="r8">0.000001</DwellTime>
    <CenterX xmlns:dt="urn:schemas-microsoft-com:datatypes" dt:dt="r8">-1.67003205128215E-06</CenterX>
    <CenterY xmlns:dt="urn:schemas-microsoft-com:datatypes" dt:dt="r8">4.44118589743611E-06</CenterY>
    <Rotation xmlns:dt="urn:schemas-microsoft-com:datatypes" dt:dt="r8">0</Rotation>
    <GasType xmlns:dt="urn:schemas-microsoft-com:datatypes" dt:dt="string">
    </GasType>
    <GasSetpoint xmlns:dt="urn:schemas-microsoft-com:datatypes" dt:dt="string">
    </GasSetpoint>
    <GasNeedlePosition xmlns:dt="urn:schemas-microsoft-com:datatypes" dt:dt="string">
    </GasNeedlePosition>
    <Defocus xmlns:dt="urn:schemas-microsoft-com:datatypes" dt:dt="r8">0</Defocus>
    <RefreshTime xmlns:dt="urn:schemas-microsoft-com:datatypes" dt:dt="r8">0</RefreshTime>
    <TotalTime xmlns:dt="urn:schemas-microsoft-com:datatypes" dt:dt="r8">322.297815</TotalTime>
    <PassCount xmlns:dt="urn:schemas-microsoft-com:datatypes" dt:dt="r8">12271</PassCount>
    <Enable xmlns:dt="urn:schemas-microsoft-com:datatypes" dt:dt="string">True</Enable>
    <ExclusionZone xmlns:dt="urn:schemas-microsoft-com:datatypes" dt:dt="string">False</ExclusionZone>
    <Depth xmlns:dt="urn:schemas-microsoft-com:datatypes" dt:dt="r8">3.99578048349181E-06</Depth>
    <Blur xmlns:dt="urn:schemas-microsoft-com:datatypes" dt:dt="r8">0</Blur>
    <InteractionDiameter xmlns:dt="urn:schemas-microsoft-com:datatypes" dt:dt="r8">0</InteractionDiameter>
    <RelativeInteractionDiameter xmlns:dt="urn:schemas-microsoft-com:datatypes" dt:dt="r8">0</RelativeInteractionDiameter>
    <TotalDiameter xmlns:dt="urn:schemas-microsoft-com:datatypes" dt:dt="r8">0.000000013</TotalDiameter>
    <VolumePerDose xmlns:dt="urn:schemas-microsoft-com:datatypes" dt:dt="r8">0.000000001</VolumePerDose>
    <Dose xmlns:dt="urn:schemas-microsoft-com:datatypes" dt:dt="r8">3.6221668497053E-09</Dose>
    <SaturationSputterRate xmlns:dt="urn:schemas-microsoft-com:datatypes" dt:dt="r8">0</SaturationSputterRate>
    <TotalVolumeSputterRate xmlns:dt="urn:schemas-microsoft-com:datatypes" dt:dt="r8">1.2471400000004E-20</TotalVolumeSputterRate>
    <SaturationCurrentDensity xmlns:dt="urn:schemas-microsoft-com:datatypes" dt:dt="r8">1</SaturationCurrentDensity>
    <MaximumDosePerArea xmlns:dt="urn:schemas-microsoft-com:datatypes" dt:dt="r8">0</MaximumDosePerArea>
    <VolumeEtchRate xmlns:dt="urn:schemas-microsoft-com:datatypes" dt:dt="r8">1.2471400000004E-20</VolumeEtchRate>
    <VolumeGasAssistedRate xmlns:dt="urn:schemas-microsoft-com:datatypes" dt:dt="r8">0</VolumeGasAssistedRate>
    <VolumeDoseLimitedRate xmlns:dt="urn:schemas-microsoft-com:datatypes" dt:dt="r8">0</VolumeDoseLimitedRate>
    <TotalLinearSputterRate xmlns:dt="urn:schemas-microsoft-com:datatypes" dt:dt="r8">9.39590512320426E-05</TotalLinearSputterRate>
    <TotalBeamArea xmlns:dt="urn:schemas-microsoft-com:datatypes" dt:dt="r8">1.32732289614169E-16</TotalBeamArea>
    <DepthPerPass xmlns:dt="urn:schemas-microsoft-com:datatypes" dt:dt="r8">3.25627942587549E-10</DepthPerPass>
    <AreaCalculation xmlns:dt="urn:schemas-microsoft-com:datatypes" dt:dt="string">Pattern</AreaCalculation>
    <CrossSectionMill xmlns:dt="urn:schemas-microsoft-com:datatypes" dt:dt="string">False</CrossSectionMill>
    <Width xmlns:dt="urn:schemas-microsoft-com:datatypes" dt:dt="r8">0.0000005</Width>
    <Length xmlns:dt="urn:schemas-microsoft-com:datatypes" dt:dt="r8">0.000002</Length>
    <ScanDirection xmlns:dt="urn:schemas-microsoft-com:datatypes" dt:dt="string">BottomToTop</ScanDirection>
    <ScanType xmlns:dt="urn:schemas-microsoft-com:datatypes" dt:dt="string">Serpentine</ScanType>
    <PitchX xmlns:dt="urn:schemas-microsoft-com:datatypes" dt:dt="r8">0.0000000065</PitchX>
    <PitchY xmlns:dt="urn:schemas-microsoft-com:datatypes" dt:dt="r8">0.0000000065</PitchY>
    <EqualPitch xmlns:dt="urn:schemas-microsoft-com:datatypes" dt:dt="string">True</EqualPitch>
    <OverlapX xmlns:dt="urn:schemas-microsoft-com:datatypes" dt:dt="r8">50</OverlapX>
    <OverlapY xmlns:dt="urn:schemas-microsoft-com:datatypes" dt:dt="r8">50</OverlapY>
    <ScanMethod xmlns:dt="urn:schemas-microsoft-com:datatypes" dt:dt="string">MultiScan</ScanMethod>
    <MultiScanPassCount xmlns:dt="urn:schemas-microsoft-com:datatypes" dt:dt="r8">1</MultiScanPassCount>
    <ScanRatio xmlns:dt="urn:schemas-microsoft-com:datatypes" dt:dt="r8">0.3</ScanRatio>
  </PatternRegularCrossSection>
  <PatternRegularCrossSection>
    <Application xmlns:dt="urn:schemas-microsoft-com:datatypes" dt:dt="string">Si-multipass</Application>
    <Beam xmlns:dt="urn:schemas-microsoft-com:datatypes" dt:dt="string">Ion</Beam>
    <DwellTime xmlns:dt="urn:schemas-microsoft-com:datatypes" dt:dt="r8">0.000001</DwellTime>
    <CenterX xmlns:dt="urn:schemas-microsoft-com:datatypes" dt:dt="r8">-9.20032051282153E-07</CenterX>
    <CenterY xmlns:dt="urn:schemas-microsoft-com:datatypes" dt:dt="r8">4.44118589743611E-06</CenterY>
    <Rotation xmlns:dt="urn:schemas-microsoft-com:datatypes" dt:dt="r8">0</Rotation>
    <GasType xmlns:dt="urn:schemas-microsoft-com:datatypes" dt:dt="string">
    </GasType>
    <GasSetpoint xmlns:dt="urn:schemas-microsoft-com:datatypes" dt:dt="string">
    </GasSetpoint>
    <GasNeedlePosition xmlns:dt="urn:schemas-microsoft-com:datatypes" dt:dt="string">
    </GasNeedlePosition>
    <Defocus xmlns:dt="urn:schemas-microsoft-com:datatypes" dt:dt="r8">0</Defocus>
    <RefreshTime xmlns:dt="urn:schemas-microsoft-com:datatypes" dt:dt="r8">0</RefreshTime>
    <TotalTime xmlns:dt="urn:schemas-microsoft-com:datatypes" dt:dt="r8">322.297815</TotalTime>
    <PassCount xmlns:dt="urn:schemas-microsoft-com:datatypes" dt:dt="r8">12271</PassCount>
    <Enable xmlns:dt="urn:schemas-microsoft-com:datatypes" dt:dt="string">True</Enable>
    <ExclusionZone xmlns:dt="urn:schemas-microsoft-com:datatypes" dt:dt="string">False</ExclusionZone>
    <Depth xmlns:dt="urn:schemas-microsoft-com:datatypes" dt:dt="r8">3.99578048349181E-06</Depth>
    <Blur xmlns:dt="urn:schemas-microsoft-com:datatypes" dt:dt="r8">0</Blur>
    <InteractionDiameter xmlns:dt="urn:schemas-microsoft-com:datatypes" dt:dt="r8">0</InteractionDiameter>
    <RelativeInteractionDiameter xmlns:dt="urn:schemas-microsoft-com:datatypes" dt:dt="r8">0</RelativeInteractionDiameter>
    <TotalDiameter xmlns:dt="urn:schemas-microsoft-com:datatypes" dt:dt="r8">0.000000013</TotalDiameter>
    <VolumePerDose xmlns:dt="urn:schemas-microsoft-com:datatypes" dt:dt="r8">0.000000001</VolumePerDose>
    <Dose xmlns:dt="urn:schemas-microsoft-com:datatypes" dt:dt="r8">3.6221668497053E-09</Dose>
    <SaturationSputterRate xmlns:dt="urn:schemas-microsoft-com:datatypes" dt:dt="r8">0</SaturationSputterRate>
    <TotalVolumeSputterRate xmlns:dt="urn:schemas-microsoft-com:datatypes" dt:dt="r8">1.2471400000004E-20</TotalVolumeSputterRate>
    <SaturationCurrentDensity xmlns:dt="urn:schemas-microsoft-com:datatypes" dt:dt="r8">1</SaturationCurrentDensity>
    <MaximumDosePerArea xmlns:dt="urn:schemas-microsoft-com:datatypes" dt:dt="r8">0</MaximumDosePerArea>
    <VolumeEtchRate xmlns:dt="urn:schemas-microsoft-com:datatypes" dt:dt="r8">1.2471400000004E-20</VolumeEtchRate>
    <VolumeGasAssistedRate xmlns:dt="urn:schemas-microsoft-com:datatypes" dt:dt="r8">0</VolumeGasAssistedRate>
    <VolumeDoseLimitedRate xmlns:dt="urn:schemas-microsoft-com:datatypes" dt:dt="r8">0</VolumeDoseLimitedRate>
    <TotalLinearSputterRate xmlns:dt="urn:schemas-microsoft-com:datatypes" dt:dt="r8">9.39590512320426E-05</TotalLinearSputterRate>
    <TotalBeamArea xmlns:dt="urn:schemas-microsoft-com:datatypes" dt:dt="r8">1.32732289614169E-16</TotalBeamArea>
    <DepthPerPass xmlns:dt="urn:schemas-microsoft-com:datatypes" dt:dt="r8">3.25627942587549E-10</DepthPerPass>
    <AreaCalculation xmlns:dt="urn:schemas-microsoft-com:datatypes" dt:dt="string">Pattern</AreaCalculation>
    <CrossSectionMill xmlns:dt="urn:schemas-microsoft-com:datatypes" dt:dt="string">False</CrossSectionMill>
    <Width xmlns:dt="urn:schemas-microsoft-com:datatypes" dt:dt="r8">0.0000005</Width>
    <Length xmlns:dt="urn:schemas-microsoft-com:datatypes" dt:dt="r8">0.000002</Length>
    <ScanDirection xmlns:dt="urn:schemas-microsoft-com:datatypes" dt:dt="string">BottomToTop</ScanDirection>
    <ScanType xmlns:dt="urn:schemas-microsoft-com:datatypes" dt:dt="string">Serpentine</ScanType>
    <PitchX xmlns:dt="urn:schemas-microsoft-com:datatypes" dt:dt="r8">0.0000000065</PitchX>
    <PitchY xmlns:dt="urn:schemas-microsoft-com:datatypes" dt:dt="r8">0.0000000065</PitchY>
    <EqualPitch xmlns:dt="urn:schemas-microsoft-com:datatypes" dt:dt="string">True</EqualPitch>
    <OverlapX xmlns:dt="urn:schemas-microsoft-com:datatypes" dt:dt="r8">50</OverlapX>
    <OverlapY xmlns:dt="urn:schemas-microsoft-com:datatypes" dt:dt="r8">50</OverlapY>
    <ScanMethod xmlns:dt="urn:schemas-microsoft-com:datatypes" dt:dt="string">MultiScan</ScanMethod>
    <MultiScanPassCount xmlns:dt="urn:schemas-microsoft-com:datatypes" dt:dt="r8">1</MultiScanPassCount>
    <ScanRatio xmlns:dt="urn:schemas-microsoft-com:datatypes" dt:dt="r8">0.3</ScanRatio>
  </PatternRegularCrossSection>
  <PatternRegularCrossSection>
    <Application xmlns:dt="urn:schemas-microsoft-com:datatypes" dt:dt="string">Si-multipass</Application>
    <Beam xmlns:dt="urn:schemas-microsoft-com:datatypes" dt:dt="string">Ion</Beam>
    <DwellTime xmlns:dt="urn:schemas-microsoft-com:datatypes" dt:dt="r8">0.000001</DwellTime>
    <CenterX xmlns:dt="urn:schemas-microsoft-com:datatypes" dt:dt="r8">-1.70032051282154E-07</CenterX>
    <CenterY xmlns:dt="urn:schemas-microsoft-com:datatypes" dt:dt="r8">4.44118589743611E-06</CenterY>
    <Rotation xmlns:dt="urn:schemas-microsoft-com:datatypes" dt:dt="r8">0</Rotation>
    <GasType xmlns:dt="urn:schemas-microsoft-com:datatypes" dt:dt="string">
    </GasType>
    <GasSetpoint xmlns:dt="urn:schemas-microsoft-com:datatypes" dt:dt="string">
    </GasSetpoint>
    <GasNeedlePosition xmlns:dt="urn:schemas-microsoft-com:datatypes" dt:dt="string">
    </GasNeedlePosition>
    <Defocus xmlns:dt="urn:schemas-microsoft-com:datatypes" dt:dt="r8">0</Defocus>
    <RefreshTime xmlns:dt="urn:schemas-microsoft-com:datatypes" dt:dt="r8">0</RefreshTime>
    <TotalTime xmlns:dt="urn:schemas-microsoft-com:datatypes" dt:dt="r8">322.297815</TotalTime>
    <PassCount xmlns:dt="urn:schemas-microsoft-com:datatypes" dt:dt="r8">12271</PassCount>
    <Enable xmlns:dt="urn:schemas-microsoft-com:datatypes" dt:dt="string">True</Enable>
    <ExclusionZone xmlns:dt="urn:schemas-microsoft-com:datatypes" dt:dt="string">False</ExclusionZone>
    <Depth xmlns:dt="urn:schemas-microsoft-com:datatypes" dt:dt="r8">3.99578048349181E-06</Depth>
    <Blur xmlns:dt="urn:schemas-microsoft-com:datatypes" dt:dt="r8">0</Blur>
    <InteractionDiameter xmlns:dt="urn:schemas-microsoft-com:datatypes" dt:dt="r8">0</InteractionDiameter>
    <RelativeInteractionDiameter xmlns:dt="urn:schemas-microsoft-com:datatypes" dt:dt="r8">0</RelativeInteractionDiameter>
    <TotalDiameter xmlns:dt="urn:schemas-microsoft-com:datatypes" dt:dt="r8">0.000000013</TotalDiameter>
    <VolumePerDose xmlns:dt="urn:schemas-microsoft-com:datatypes" dt:dt="r8">0.000000001</VolumePerDose>
    <Dose xmlns:dt="urn:schemas-microsoft-com:datatypes" dt:dt="r8">3.6221668497053E-09</Dose>
    <SaturationSputterRate xmlns:dt="urn:schemas-microsoft-com:datatypes" dt:dt="r8">0</SaturationSputterRate>
    <TotalVolumeSputterRate xmlns:dt="urn:schemas-microsoft-com:datatypes" dt:dt="r8">1.2471400000004E-20</TotalVolumeSputterRate>
    <SaturationCurrentDensity xmlns:dt="urn:schemas-microsoft-com:datatypes" dt:dt="r8">1</SaturationCurrentDensity>
    <MaximumDosePerArea xmlns:dt="urn:schemas-microsoft-com:datatypes" dt:dt="r8">0</MaximumDosePerArea>
    <VolumeEtchRate xmlns:dt="urn:schemas-microsoft-com:datatypes" dt:dt="r8">1.2471400000004E-20</VolumeEtchRate>
    <VolumeGasAssistedRate xmlns:dt="urn:schemas-microsoft-com:datatypes" dt:dt="r8">0</VolumeGasAssistedRate>
    <VolumeDoseLimitedRate xmlns:dt="urn:schemas-microsoft-com:datatypes" dt:dt="r8">0</VolumeDoseLimitedRate>
    <TotalLinearSputterRate xmlns:dt="urn:schemas-microsoft-com:datatypes" dt:dt="r8">9.39590512320426E-05</TotalLinearSputterRate>
    <TotalBeamArea xmlns:dt="urn:schemas-microsoft-com:datatypes" dt:dt="r8">1.32732289614169E-16</TotalBeamArea>
    <DepthPerPass xmlns:dt="urn:schemas-microsoft-com:datatypes" dt:dt="r8">3.25627942587549E-10</DepthPerPass>
    <AreaCalculation xmlns:dt="urn:schemas-microsoft-com:datatypes" dt:dt="string">Pattern</AreaCalculation>
    <CrossSectionMill xmlns:dt="urn:schemas-microsoft-com:datatypes" dt:dt="string">False</CrossSectionMill>
    <Width xmlns:dt="urn:schemas-microsoft-com:datatypes" dt:dt="r8">0.0000005</Width>
    <Length xmlns:dt="urn:schemas-microsoft-com:datatypes" dt:dt="r8">0.000002</Length>
    <ScanDirection xmlns:dt="urn:schemas-microsoft-com:datatypes" dt:dt="string">BottomToTop</ScanDirection>
    <ScanType xmlns:dt="urn:schemas-microsoft-com:datatypes" dt:dt="string">Serpentine</ScanType>
    <PitchX xmlns:dt="urn:schemas-microsoft-com:datatypes" dt:dt="r8">0.0000000065</PitchX>
    <PitchY xmlns:dt="urn:schemas-microsoft-com:datatypes" dt:dt="r8">0.0000000065</PitchY>
    <EqualPitch xmlns:dt="urn:schemas-microsoft-com:datatypes" dt:dt="string">True</EqualPitch>
    <OverlapX xmlns:dt="urn:schemas-microsoft-com:datatypes" dt:dt="r8">50</OverlapX>
    <OverlapY xmlns:dt="urn:schemas-microsoft-com:datatypes" dt:dt="r8">50</OverlapY>
    <ScanMethod xmlns:dt="urn:schemas-microsoft-com:datatypes" dt:dt="string">MultiScan</ScanMethod>
    <MultiScanPassCount xmlns:dt="urn:schemas-microsoft-com:datatypes" dt:dt="r8">1</MultiScanPassCount>
    <ScanRatio xmlns:dt="urn:schemas-microsoft-com:datatypes" dt:dt="r8">0.3</ScanRatio>
  </PatternRegularCrossSection>
  <PatternRegularCrossSection>
    <Application xmlns:dt="urn:schemas-microsoft-com:datatypes" dt:dt="string">Si-multipass</Application>
    <Beam xmlns:dt="urn:schemas-microsoft-com:datatypes" dt:dt="string">Ion</Beam>
    <DwellTime xmlns:dt="urn:schemas-microsoft-com:datatypes" dt:dt="r8">0.000001</DwellTime>
    <CenterX xmlns:dt="urn:schemas-microsoft-com:datatypes" dt:dt="r8">5.79967948717847E-07</CenterX>
    <CenterY xmlns:dt="urn:schemas-microsoft-com:datatypes" dt:dt="r8">4.44118589743611E-06</CenterY>
    <Rotation xmlns:dt="urn:schemas-microsoft-com:datatypes" dt:dt="r8">0</Rotation>
    <GasType xmlns:dt="urn:schemas-microsoft-com:datatypes" dt:dt="string">
    </GasType>
    <GasSetpoint xmlns:dt="urn:schemas-microsoft-com:datatypes" dt:dt="string">
    </GasSetpoint>
    <GasNeedlePosition xmlns:dt="urn:schemas-microsoft-com:datatypes" dt:dt="string">
    </GasNeedlePosition>
    <Defocus xmlns:dt="urn:schemas-microsoft-com:datatypes" dt:dt="r8">0</Defocus>
    <RefreshTime xmlns:dt="urn:schemas-microsoft-com:datatypes" dt:dt="r8">0</RefreshTime>
    <TotalTime xmlns:dt="urn:schemas-microsoft-com:datatypes" dt:dt="r8">322.297815</TotalTime>
    <PassCount xmlns:dt="urn:schemas-microsoft-com:datatypes" dt:dt="r8">12271</PassCount>
    <Enable xmlns:dt="urn:schemas-microsoft-com:datatypes" dt:dt="string">True</Enable>
    <ExclusionZone xmlns:dt="urn:schemas-microsoft-com:datatypes" dt:dt="string">False</ExclusionZone>
    <Depth xmlns:dt="urn:schemas-microsoft-com:datatypes" dt:dt="r8">3.99578048349181E-06</Depth>
    <Blur xmlns:dt="urn:schemas-microsoft-com:datatypes" dt:dt="r8">0</Blur>
    <InteractionDiameter xmlns:dt="urn:schemas-microsoft-com:datatypes" dt:dt="r8">0</InteractionDiameter>
    <RelativeInteractionDiameter xmlns:dt="urn:schemas-microsoft-com:datatypes" dt:dt="r8">0</RelativeInteractionDiameter>
    <TotalDiameter xmlns:dt="urn:schemas-microsoft-com:datatypes" dt:dt="r8">0.000000013</TotalDiameter>
    <VolumePerDose xmlns:dt="urn:schemas-microsoft-com:datatypes" dt:dt="r8">0.000000001</VolumePerDose>
    <Dose xmlns:dt="urn:schemas-microsoft-com:datatypes" dt:dt="r8">3.6221668497053E-09</Dose>
    <SaturationSputterRate xmlns:dt="urn:schemas-microsoft-com:datatypes" dt:dt="r8">0</SaturationSputterRate>
    <TotalVolumeSputterRate xmlns:dt="urn:schemas-microsoft-com:datatypes" dt:dt="r8">1.2471400000004E-20</TotalVolumeSputterRate>
    <SaturationCurrentDensity xmlns:dt="urn:schemas-microsoft-com:datatypes" dt:dt="r8">1</SaturationCurrentDensity>
    <MaximumDosePerArea xmlns:dt="urn:schemas-microsoft-com:datatypes" dt:dt="r8">0</MaximumDosePerArea>
    <VolumeEtchRate xmlns:dt="urn:schemas-microsoft-com:datatypes" dt:dt="r8">1.2471400000004E-20</VolumeEtchRate>
    <VolumeGasAssistedRate xmlns:dt="urn:schemas-microsoft-com:datatypes" dt:dt="r8">0</VolumeGasAssistedRate>
    <VolumeDoseLimitedRate xmlns:dt="urn:schemas-microsoft-com:datatypes" dt:dt="r8">0</VolumeDoseLimitedRate>
    <TotalLinearSputterRate xmlns:dt="urn:schemas-microsoft-com:datatypes" dt:dt="r8">9.39590512320426E-05</TotalLinearSputterRate>
    <TotalBeamArea xmlns:dt="urn:schemas-microsoft-com:datatypes" dt:dt="r8">1.32732289614169E-16</TotalBeamArea>
    <DepthPerPass xmlns:dt="urn:schemas-microsoft-com:datatypes" dt:dt="r8">3.25627942587549E-10</DepthPerPass>
    <AreaCalculation xmlns:dt="urn:schemas-microsoft-com:datatypes" dt:dt="string">Pattern</AreaCalculation>
    <CrossSectionMill xmlns:dt="urn:schemas-microsoft-com:datatypes" dt:dt="string">False</CrossSectionMill>
    <Width xmlns:dt="urn:schemas-microsoft-com:datatypes" dt:dt="r8">0.0000005</Width>
    <Length xmlns:dt="urn:schemas-microsoft-com:datatypes" dt:dt="r8">0.000002</Length>
    <ScanDirection xmlns:dt="urn:schemas-microsoft-com:datatypes" dt:dt="string">BottomToTop</ScanDirection>
    <ScanType xmlns:dt="urn:schemas-microsoft-com:datatypes" dt:dt="string">Serpentine</ScanType>
    <PitchX xmlns:dt="urn:schemas-microsoft-com:datatypes" dt:dt="r8">0.0000000065</PitchX>
    <PitchY xmlns:dt="urn:schemas-microsoft-com:datatypes" dt:dt="r8">0.0000000065</PitchY>
    <EqualPitch xmlns:dt="urn:schemas-microsoft-com:datatypes" dt:dt="string">True</EqualPitch>
    <OverlapX xmlns:dt="urn:schemas-microsoft-com:datatypes" dt:dt="r8">50</OverlapX>
    <OverlapY xmlns:dt="urn:schemas-microsoft-com:datatypes" dt:dt="r8">50</OverlapY>
    <ScanMethod xmlns:dt="urn:schemas-microsoft-com:datatypes" dt:dt="string">MultiScan</ScanMethod>
    <MultiScanPassCount xmlns:dt="urn:schemas-microsoft-com:datatypes" dt:dt="r8">1</MultiScanPassCount>
    <ScanRatio xmlns:dt="urn:schemas-microsoft-com:datatypes" dt:dt="r8">0.3</ScanRatio>
  </PatternRegularCrossSection>
  <PatternRegularCrossSection>
    <Application xmlns:dt="urn:schemas-microsoft-com:datatypes" dt:dt="string">Si-multipass</Application>
    <Beam xmlns:dt="urn:schemas-microsoft-com:datatypes" dt:dt="string">Ion</Beam>
    <DwellTime xmlns:dt="urn:schemas-microsoft-com:datatypes" dt:dt="r8">0.000001</DwellTime>
    <CenterX xmlns:dt="urn:schemas-microsoft-com:datatypes" dt:dt="r8">1.32996794871785E-06</CenterX>
    <CenterY xmlns:dt="urn:schemas-microsoft-com:datatypes" dt:dt="r8">4.44118589743611E-06</CenterY>
    <Rotation xmlns:dt="urn:schemas-microsoft-com:datatypes" dt:dt="r8">0</Rotation>
    <GasType xmlns:dt="urn:schemas-microsoft-com:datatypes" dt:dt="string">
    </GasType>
    <GasSetpoint xmlns:dt="urn:schemas-microsoft-com:datatypes" dt:dt="string">
    </GasSetpoint>
    <GasNeedlePosition xmlns:dt="urn:schemas-microsoft-com:datatypes" dt:dt="string">
    </GasNeedlePosition>
    <Defocus xmlns:dt="urn:schemas-microsoft-com:datatypes" dt:dt="r8">0</Defocus>
    <RefreshTime xmlns:dt="urn:schemas-microsoft-com:datatypes" dt:dt="r8">0</RefreshTime>
    <TotalTime xmlns:dt="urn:schemas-microsoft-com:datatypes" dt:dt="r8">322.297815</TotalTime>
    <PassCount xmlns:dt="urn:schemas-microsoft-com:datatypes" dt:dt="r8">12271</PassCount>
    <Enable xmlns:dt="urn:schemas-microsoft-com:datatypes" dt:dt="string">True</Enable>
    <ExclusionZone xmlns:dt="urn:schemas-microsoft-com:datatypes" dt:dt="string">False</ExclusionZone>
    <Depth xmlns:dt="urn:schemas-microsoft-com:datatypes" dt:dt="r8">3.99578048349181E-06</Depth>
    <Blur xmlns:dt="urn:schemas-microsoft-com:datatypes" dt:dt="r8">0</Blur>
    <InteractionDiameter xmlns:dt="urn:schemas-microsoft-com:datatypes" dt:dt="r8">0</InteractionDiameter>
    <RelativeInteractionDiameter xmlns:dt="urn:schemas-microsoft-com:datatypes" dt:dt="r8">0</RelativeInteractionDiameter>
    <TotalDiameter xmlns:dt="urn:schemas-microsoft-com:datatypes" dt:dt="r8">0.000000013</TotalDiameter>
    <VolumePerDose xmlns:dt="urn:schemas-microsoft-com:datatypes" dt:dt="r8">0.000000001</VolumePerDose>
    <Dose xmlns:dt="urn:schemas-microsoft-com:datatypes" dt:dt="r8">3.6221668497053E-09</Dose>
    <SaturationSputterRate xmlns:dt="urn:schemas-microsoft-com:datatypes" dt:dt="r8">0</SaturationSputterRate>
    <TotalVolumeSputterRate xmlns:dt="urn:schemas-microsoft-com:datatypes" dt:dt="r8">1.2471400000004E-20</TotalVolumeSputterRate>
    <SaturationCurrentDensity xmlns:dt="urn:schemas-microsoft-com:datatypes" dt:dt="r8">1</SaturationCurrentDensity>
    <MaximumDosePerArea xmlns:dt="urn:schemas-microsoft-com:datatypes" dt:dt="r8">0</MaximumDosePerArea>
    <VolumeEtchRate xmlns:dt="urn:schemas-microsoft-com:datatypes" dt:dt="r8">1.2471400000004E-20</VolumeEtchRate>
    <VolumeGasAssistedRate xmlns:dt="urn:schemas-microsoft-com:datatypes" dt:dt="r8">0</VolumeGasAssistedRate>
    <VolumeDoseLimitedRate xmlns:dt="urn:schemas-microsoft-com:datatypes" dt:dt="r8">0</VolumeDoseLimitedRate>
    <TotalLinearSputterRate xmlns:dt="urn:schemas-microsoft-com:datatypes" dt:dt="r8">9.39590512320426E-05</TotalLinearSputterRate>
    <TotalBeamArea xmlns:dt="urn:schemas-microsoft-com:datatypes" dt:dt="r8">1.32732289614169E-16</TotalBeamArea>
    <DepthPerPass xmlns:dt="urn:schemas-microsoft-com:datatypes" dt:dt="r8">3.25627942587549E-10</DepthPerPass>
    <AreaCalculation xmlns:dt="urn:schemas-microsoft-com:datatypes" dt:dt="string">Pattern</AreaCalculation>
    <CrossSectionMill xmlns:dt="urn:schemas-microsoft-com:datatypes" dt:dt="string">False</CrossSectionMill>
    <Width xmlns:dt="urn:schemas-microsoft-com:datatypes" dt:dt="r8">0.0000005</Width>
    <Length xmlns:dt="urn:schemas-microsoft-com:datatypes" dt:dt="r8">0.000002</Length>
    <ScanDirection xmlns:dt="urn:schemas-microsoft-com:datatypes" dt:dt="string">BottomToTop</ScanDirection>
    <ScanType xmlns:dt="urn:schemas-microsoft-com:datatypes" dt:dt="string">Serpentine</ScanType>
    <PitchX xmlns:dt="urn:schemas-microsoft-com:datatypes" dt:dt="r8">0.0000000065</PitchX>
    <PitchY xmlns:dt="urn:schemas-microsoft-com:datatypes" dt:dt="r8">0.0000000065</PitchY>
    <EqualPitch xmlns:dt="urn:schemas-microsoft-com:datatypes" dt:dt="string">True</EqualPitch>
    <OverlapX xmlns:dt="urn:schemas-microsoft-com:datatypes" dt:dt="r8">50</OverlapX>
    <OverlapY xmlns:dt="urn:schemas-microsoft-com:datatypes" dt:dt="r8">50</OverlapY>
    <ScanMethod xmlns:dt="urn:schemas-microsoft-com:datatypes" dt:dt="string">MultiScan</ScanMethod>
    <MultiScanPassCount xmlns:dt="urn:schemas-microsoft-com:datatypes" dt:dt="r8">1</MultiScanPassCount>
    <ScanRatio xmlns:dt="urn:schemas-microsoft-com:datatypes" dt:dt="r8">0.3</ScanRatio>
  </PatternRegularCrossSection>
  <PatternRegularCrossSection>
    <Application xmlns:dt="urn:schemas-microsoft-com:datatypes" dt:dt="string">Si-multipass</Application>
    <Beam xmlns:dt="urn:schemas-microsoft-com:datatypes" dt:dt="string">Ion</Beam>
    <DwellTime xmlns:dt="urn:schemas-microsoft-com:datatypes" dt:dt="r8">0.000001</DwellTime>
    <CenterX xmlns:dt="urn:schemas-microsoft-com:datatypes" dt:dt="r8">2.07996794871785E-06</CenterX>
    <CenterY xmlns:dt="urn:schemas-microsoft-com:datatypes" dt:dt="r8">4.44118589743611E-06</CenterY>
    <Rotation xmlns:dt="urn:schemas-microsoft-com:datatypes" dt:dt="r8">0</Rotation>
    <GasType xmlns:dt="urn:schemas-microsoft-com:datatypes" dt:dt="string">
    </GasType>
    <GasSetpoint xmlns:dt="urn:schemas-microsoft-com:datatypes" dt:dt="string">
    </GasSetpoint>
    <GasNeedlePosition xmlns:dt="urn:schemas-microsoft-com:datatypes" dt:dt="string">
    </GasNeedlePosition>
    <Defocus xmlns:dt="urn:schemas-microsoft-com:datatypes" dt:dt="r8">0</Defocus>
    <RefreshTime xmlns:dt="urn:schemas-microsoft-com:datatypes" dt:dt="r8">0</RefreshTime>
    <TotalTime xmlns:dt="urn:schemas-microsoft-com:datatypes" dt:dt="r8">322.297815</TotalTime>
    <PassCount xmlns:dt="urn:schemas-microsoft-com:datatypes" dt:dt="r8">12271</PassCount>
    <Enable xmlns:dt="urn:schemas-microsoft-com:datatypes" dt:dt="string">True</Enable>
    <ExclusionZone xmlns:dt="urn:schemas-microsoft-com:datatypes" dt:dt="string">False</ExclusionZone>
    <Depth xmlns:dt="urn:schemas-microsoft-com:datatypes" dt:dt="r8">3.99578048349181E-06</Depth>
    <Blur xmlns:dt="urn:schemas-microsoft-com:datatypes" dt:dt="r8">0</Blur>
    <InteractionDiameter xmlns:dt="urn:schemas-microsoft-com:datatypes" dt:dt="r8">0</InteractionDiameter>
    <RelativeInteractionDiameter xmlns:dt="urn:schemas-microsoft-com:datatypes" dt:dt="r8">0</RelativeInteractionDiameter>
    <TotalDiameter xmlns:dt="urn:schemas-microsoft-com:datatypes" dt:dt="r8">0.000000013</TotalDiameter>
    <VolumePerDose xmlns:dt="urn:schemas-microsoft-com:datatypes" dt:dt="r8">0.000000001</VolumePerDose>
    <Dose xmlns:dt="urn:schemas-microsoft-com:datatypes" dt:dt="r8">3.6221668497053E-09</Dose>
    <SaturationSputterRate xmlns:dt="urn:schemas-microsoft-com:datatypes" dt:dt="r8">0</SaturationSputterRate>
    <TotalVolumeSputterRate xmlns:dt="urn:schemas-microsoft-com:datatypes" dt:dt="r8">1.2471400000004E-20</TotalVolumeSputterRate>
    <SaturationCurrentDensity xmlns:dt="urn:schemas-microsoft-com:datatypes" dt:dt="r8">1</SaturationCurrentDensity>
    <MaximumDosePerArea xmlns:dt="urn:schemas-microsoft-com:datatypes" dt:dt="r8">0</MaximumDosePerArea>
    <VolumeEtchRate xmlns:dt="urn:schemas-microsoft-com:datatypes" dt:dt="r8">1.2471400000004E-20</VolumeEtchRate>
    <VolumeGasAssistedRate xmlns:dt="urn:schemas-microsoft-com:datatypes" dt:dt="r8">0</VolumeGasAssistedRate>
    <VolumeDoseLimitedRate xmlns:dt="urn:schemas-microsoft-com:datatypes" dt:dt="r8">0</VolumeDoseLimitedRate>
    <TotalLinearSputterRate xmlns:dt="urn:schemas-microsoft-com:datatypes" dt:dt="r8">9.39590512320426E-05</TotalLinearSputterRate>
    <TotalBeamArea xmlns:dt="urn:schemas-microsoft-com:datatypes" dt:dt="r8">1.32732289614169E-16</TotalBeamArea>
    <DepthPerPass xmlns:dt="urn:schemas-microsoft-com:datatypes" dt:dt="r8">3.25627942587549E-10</DepthPerPass>
    <AreaCalculation xmlns:dt="urn:schemas-microsoft-com:datatypes" dt:dt="string">Pattern</AreaCalculation>
    <CrossSectionMill xmlns:dt="urn:schemas-microsoft-com:datatypes" dt:dt="string">False</CrossSectionMill>
    <Width xmlns:dt="urn:schemas-microsoft-com:datatypes" dt:dt="r8">0.0000005</Width>
    <Length xmlns:dt="urn:schemas-microsoft-com:datatypes" dt:dt="r8">0.000002</Length>
    <ScanDirection xmlns:dt="urn:schemas-microsoft-com:datatypes" dt:dt="string">BottomToTop</ScanDirection>
    <ScanType xmlns:dt="urn:schemas-microsoft-com:datatypes" dt:dt="string">Serpentine</ScanType>
    <PitchX xmlns:dt="urn:schemas-microsoft-com:datatypes" dt:dt="r8">0.0000000065</PitchX>
    <PitchY xmlns:dt="urn:schemas-microsoft-com:datatypes" dt:dt="r8">0.0000000065</PitchY>
    <EqualPitch xmlns:dt="urn:schemas-microsoft-com:datatypes" dt:dt="string">True</EqualPitch>
    <OverlapX xmlns:dt="urn:schemas-microsoft-com:datatypes" dt:dt="r8">50</OverlapX>
    <OverlapY xmlns:dt="urn:schemas-microsoft-com:datatypes" dt:dt="r8">50</OverlapY>
    <ScanMethod xmlns:dt="urn:schemas-microsoft-com:datatypes" dt:dt="string">MultiScan</ScanMethod>
    <MultiScanPassCount xmlns:dt="urn:schemas-microsoft-com:datatypes" dt:dt="r8">1</MultiScanPassCount>
    <ScanRatio xmlns:dt="urn:schemas-microsoft-com:datatypes" dt:dt="r8">0.3</ScanRatio>
  </PatternRegularCrossSection>
  <PatternRegularCrossSection>
    <Application xmlns:dt="urn:schemas-microsoft-com:datatypes" dt:dt="string">Si-multipass</Application>
    <Beam xmlns:dt="urn:schemas-microsoft-com:datatypes" dt:dt="string">Ion</Beam>
    <DwellTime xmlns:dt="urn:schemas-microsoft-com:datatypes" dt:dt="r8">0.000001</DwellTime>
    <CenterX xmlns:dt="urn:schemas-microsoft-com:datatypes" dt:dt="r8">2.82996794871785E-06</CenterX>
    <CenterY xmlns:dt="urn:schemas-microsoft-com:datatypes" dt:dt="r8">4.44118589743611E-06</CenterY>
    <Rotation xmlns:dt="urn:schemas-microsoft-com:datatypes" dt:dt="r8">0</Rotation>
    <GasType xmlns:dt="urn:schemas-microsoft-com:datatypes" dt:dt="string">
    </GasType>
    <GasSetpoint xmlns:dt="urn:schemas-microsoft-com:datatypes" dt:dt="string">
    </GasSetpoint>
    <GasNeedlePosition xmlns:dt="urn:schemas-microsoft-com:datatypes" dt:dt="string">
    </GasNeedlePosition>
    <Defocus xmlns:dt="urn:schemas-microsoft-com:datatypes" dt:dt="r8">0</Defocus>
    <RefreshTime xmlns:dt="urn:schemas-microsoft-com:datatypes" dt:dt="r8">0</RefreshTime>
    <TotalTime xmlns:dt="urn:schemas-microsoft-com:datatypes" dt:dt="r8">322.297815</TotalTime>
    <PassCount xmlns:dt="urn:schemas-microsoft-com:datatypes" dt:dt="r8">12271</PassCount>
    <Enable xmlns:dt="urn:schemas-microsoft-com:datatypes" dt:dt="string">True</Enable>
    <ExclusionZone xmlns:dt="urn:schemas-microsoft-com:datatypes" dt:dt="string">False</ExclusionZone>
    <Depth xmlns:dt="urn:schemas-microsoft-com:datatypes" dt:dt="r8">3.99578048349181E-06</Depth>
    <Blur xmlns:dt="urn:schemas-microsoft-com:datatypes" dt:dt="r8">0</Blur>
    <InteractionDiameter xmlns:dt="urn:schemas-microsoft-com:datatypes" dt:dt="r8">0</InteractionDiameter>
    <RelativeInteractionDiameter xmlns:dt="urn:schemas-microsoft-com:datatypes" dt:dt="r8">0</RelativeInteractionDiameter>
    <TotalDiameter xmlns:dt="urn:schemas-microsoft-com:datatypes" dt:dt="r8">0.000000013</TotalDiameter>
    <VolumePerDose xmlns:dt="urn:schemas-microsoft-com:datatypes" dt:dt="r8">0.000000001</VolumePerDose>
    <Dose xmlns:dt="urn:schemas-microsoft-com:datatypes" dt:dt="r8">3.6221668497053E-09</Dose>
    <SaturationSputterRate xmlns:dt="urn:schemas-microsoft-com:datatypes" dt:dt="r8">0</SaturationSputterRate>
    <TotalVolumeSputterRate xmlns:dt="urn:schemas-microsoft-com:datatypes" dt:dt="r8">1.2471400000004E-20</TotalVolumeSputterRate>
    <SaturationCurrentDensity xmlns:dt="urn:schemas-microsoft-com:datatypes" dt:dt="r8">1</SaturationCurrentDensity>
    <MaximumDosePerArea xmlns:dt="urn:schemas-microsoft-com:datatypes" dt:dt="r8">0</MaximumDosePerArea>
    <VolumeEtchRate xmlns:dt="urn:schemas-microsoft-com:datatypes" dt:dt="r8">1.2471400000004E-20</VolumeEtchRate>
    <VolumeGasAssistedRate xmlns:dt="urn:schemas-microsoft-com:datatypes" dt:dt="r8">0</VolumeGasAssistedRate>
    <VolumeDoseLimitedRate xmlns:dt="urn:schemas-microsoft-com:datatypes" dt:dt="r8">0</VolumeDoseLimitedRate>
    <TotalLinearSputterRate xmlns:dt="urn:schemas-microsoft-com:datatypes" dt:dt="r8">9.39590512320426E-05</TotalLinearSputterRate>
    <TotalBeamArea xmlns:dt="urn:schemas-microsoft-com:datatypes" dt:dt="r8">1.32732289614169E-16</TotalBeamArea>
    <DepthPerPass xmlns:dt="urn:schemas-microsoft-com:datatypes" dt:dt="r8">3.25627942587549E-10</DepthPerPass>
    <AreaCalculation xmlns:dt="urn:schemas-microsoft-com:datatypes" dt:dt="string">Pattern</AreaCalculation>
    <CrossSectionMill xmlns:dt="urn:schemas-microsoft-com:datatypes" dt:dt="string">False</CrossSectionMill>
    <Width xmlns:dt="urn:schemas-microsoft-com:datatypes" dt:dt="r8">0.0000005</Width>
    <Length xmlns:dt="urn:schemas-microsoft-com:datatypes" dt:dt="r8">0.000002</Length>
    <ScanDirection xmlns:dt="urn:schemas-microsoft-com:datatypes" dt:dt="string">BottomToTop</ScanDirection>
    <ScanType xmlns:dt="urn:schemas-microsoft-com:datatypes" dt:dt="string">Serpentine</ScanType>
    <PitchX xmlns:dt="urn:schemas-microsoft-com:datatypes" dt:dt="r8">0.0000000065</PitchX>
    <PitchY xmlns:dt="urn:schemas-microsoft-com:datatypes" dt:dt="r8">0.0000000065</PitchY>
    <EqualPitch xmlns:dt="urn:schemas-microsoft-com:datatypes" dt:dt="string">True</EqualPitch>
    <OverlapX xmlns:dt="urn:schemas-microsoft-com:datatypes" dt:dt="r8">50</OverlapX>
    <OverlapY xmlns:dt="urn:schemas-microsoft-com:datatypes" dt:dt="r8">50</OverlapY>
    <ScanMethod xmlns:dt="urn:schemas-microsoft-com:datatypes" dt:dt="string">MultiScan</ScanMethod>
    <MultiScanPassCount xmlns:dt="urn:schemas-microsoft-com:datatypes" dt:dt="r8">1</MultiScanPassCount>
    <ScanRatio xmlns:dt="urn:schemas-microsoft-com:datatypes" dt:dt="r8">0.3</ScanRatio>
  </PatternRegularCrossSection>
  <PatternRegularCrossSection>
    <Application xmlns:dt="urn:schemas-microsoft-com:datatypes" dt:dt="string">Si-multipass</Application>
    <Beam xmlns:dt="urn:schemas-microsoft-com:datatypes" dt:dt="string">Ion</Beam>
    <DwellTime xmlns:dt="urn:schemas-microsoft-com:datatypes" dt:dt="r8">0.000001</DwellTime>
    <CenterX xmlns:dt="urn:schemas-microsoft-com:datatypes" dt:dt="r8">3.57996794871785E-06</CenterX>
    <CenterY xmlns:dt="urn:schemas-microsoft-com:datatypes" dt:dt="r8">4.44118589743611E-06</CenterY>
    <Rotation xmlns:dt="urn:schemas-microsoft-com:datatypes" dt:dt="r8">0</Rotation>
    <GasType xmlns:dt="urn:schemas-microsoft-com:datatypes" dt:dt="string">
    </GasType>
    <GasSetpoint xmlns:dt="urn:schemas-microsoft-com:datatypes" dt:dt="string">
    </GasSetpoint>
    <GasNeedlePosition xmlns:dt="urn:schemas-microsoft-com:datatypes" dt:dt="string">
    </GasNeedlePosition>
    <Defocus xmlns:dt="urn:schemas-microsoft-com:datatypes" dt:dt="r8">0</Defocus>
    <RefreshTime xmlns:dt="urn:schemas-microsoft-com:datatypes" dt:dt="r8">0</RefreshTime>
    <TotalTime xmlns:dt="urn:schemas-microsoft-com:datatypes" dt:dt="r8">322.297815</TotalTime>
    <PassCount xmlns:dt="urn:schemas-microsoft-com:datatypes" dt:dt="r8">12271</PassCount>
    <Enable xmlns:dt="urn:schemas-microsoft-com:datatypes" dt:dt="string">True</Enable>
    <ExclusionZone xmlns:dt="urn:schemas-microsoft-com:datatypes" dt:dt="string">False</ExclusionZone>
    <Depth xmlns:dt="urn:schemas-microsoft-com:datatypes" dt:dt="r8">3.99578048349181E-06</Depth>
    <Blur xmlns:dt="urn:schemas-microsoft-com:datatypes" dt:dt="r8">0</Blur>
    <InteractionDiameter xmlns:dt="urn:schemas-microsoft-com:datatypes" dt:dt="r8">0</InteractionDiameter>
    <RelativeInteractionDiameter xmlns:dt="urn:schemas-microsoft-com:datatypes" dt:dt="r8">0</RelativeInteractionDiameter>
    <TotalDiameter xmlns:dt="urn:schemas-microsoft-com:datatypes" dt:dt="r8">0.000000013</TotalDiameter>
    <VolumePerDose xmlns:dt="urn:schemas-microsoft-com:datatypes" dt:dt="r8">0.000000001</VolumePerDose>
    <Dose xmlns:dt="urn:schemas-microsoft-com:datatypes" dt:dt="r8">3.6221668497053E-09</Dose>
    <SaturationSputterRate xmlns:dt="urn:schemas-microsoft-com:datatypes" dt:dt="r8">0</SaturationSputterRate>
    <TotalVolumeSputterRate xmlns:dt="urn:schemas-microsoft-com:datatypes" dt:dt="r8">1.2471400000004E-20</TotalVolumeSputterRate>
    <SaturationCurrentDensity xmlns:dt="urn:schemas-microsoft-com:datatypes" dt:dt="r8">1</SaturationCurrentDensity>
    <MaximumDosePerArea xmlns:dt="urn:schemas-microsoft-com:datatypes" dt:dt="r8">0</MaximumDosePerArea>
    <VolumeEtchRate xmlns:dt="urn:schemas-microsoft-com:datatypes" dt:dt="r8">1.2471400000004E-20</VolumeEtchRate>
    <VolumeGasAssistedRate xmlns:dt="urn:schemas-microsoft-com:datatypes" dt:dt="r8">0</VolumeGasAssistedRate>
    <VolumeDoseLimitedRate xmlns:dt="urn:schemas-microsoft-com:datatypes" dt:dt="r8">0</VolumeDoseLimitedRate>
    <TotalLinearSputterRate xmlns:dt="urn:schemas-microsoft-com:datatypes" dt:dt="r8">9.39590512320426E-05</TotalLinearSputterRate>
    <TotalBeamArea xmlns:dt="urn:schemas-microsoft-com:datatypes" dt:dt="r8">1.32732289614169E-16</TotalBeamArea>
    <DepthPerPass xmlns:dt="urn:schemas-microsoft-com:datatypes" dt:dt="r8">3.25627942587549E-10</DepthPerPass>
    <AreaCalculation xmlns:dt="urn:schemas-microsoft-com:datatypes" dt:dt="string">Pattern</AreaCalculation>
    <CrossSectionMill xmlns:dt="urn:schemas-microsoft-com:datatypes" dt:dt="string">False</CrossSectionMill>
    <Width xmlns:dt="urn:schemas-microsoft-com:datatypes" dt:dt="r8">0.0000005</Width>
    <Length xmlns:dt="urn:schemas-microsoft-com:datatypes" dt:dt="r8">0.000002</Length>
    <ScanDirection xmlns:dt="urn:schemas-microsoft-com:datatypes" dt:dt="string">BottomToTop</ScanDirection>
    <ScanType xmlns:dt="urn:schemas-microsoft-com:datatypes" dt:dt="string">Serpentine</ScanType>
    <PitchX xmlns:dt="urn:schemas-microsoft-com:datatypes" dt:dt="r8">0.0000000065</PitchX>
    <PitchY xmlns:dt="urn:schemas-microsoft-com:datatypes" dt:dt="r8">0.0000000065</PitchY>
    <EqualPitch xmlns:dt="urn:schemas-microsoft-com:datatypes" dt:dt="string">True</EqualPitch>
    <OverlapX xmlns:dt="urn:schemas-microsoft-com:datatypes" dt:dt="r8">50</OverlapX>
    <OverlapY xmlns:dt="urn:schemas-microsoft-com:datatypes" dt:dt="r8">50</OverlapY>
    <ScanMethod xmlns:dt="urn:schemas-microsoft-com:datatypes" dt:dt="string">MultiScan</ScanMethod>
    <MultiScanPassCount xmlns:dt="urn:schemas-microsoft-com:datatypes" dt:dt="r8">1</MultiScanPassCount>
    <ScanRatio xmlns:dt="urn:schemas-microsoft-com:datatypes" dt:dt="r8">0.3</ScanRatio>
  </PatternRegularCrossSection>
  <PatternRegularCrossSection>
    <Application xmlns:dt="urn:schemas-microsoft-com:datatypes" dt:dt="string">Si-multipass</Application>
    <Beam xmlns:dt="urn:schemas-microsoft-com:datatypes" dt:dt="string">Ion</Beam>
    <DwellTime xmlns:dt="urn:schemas-microsoft-com:datatypes" dt:dt="r8">0.000001</DwellTime>
    <CenterX xmlns:dt="urn:schemas-microsoft-com:datatypes" dt:dt="r8">4.32996794871785E-06</CenterX>
    <CenterY xmlns:dt="urn:schemas-microsoft-com:datatypes" dt:dt="r8">4.44118589743611E-06</CenterY>
    <Rotation xmlns:dt="urn:schemas-microsoft-com:datatypes" dt:dt="r8">0</Rotation>
    <GasType xmlns:dt="urn:schemas-microsoft-com:datatypes" dt:dt="string">
    </GasType>
    <GasSetpoint xmlns:dt="urn:schemas-microsoft-com:datatypes" dt:dt="string">
    </GasSetpoint>
    <GasNeedlePosition xmlns:dt="urn:schemas-microsoft-com:datatypes" dt:dt="string">
    </GasNeedlePosition>
    <Defocus xmlns:dt="urn:schemas-microsoft-com:datatypes" dt:dt="r8">0</Defocus>
    <RefreshTime xmlns:dt="urn:schemas-microsoft-com:datatypes" dt:dt="r8">0</RefreshTime>
    <TotalTime xmlns:dt="urn:schemas-microsoft-com:datatypes" dt:dt="r8">322.297815</TotalTime>
    <PassCount xmlns:dt="urn:schemas-microsoft-com:datatypes" dt:dt="r8">12271</PassCount>
    <Enable xmlns:dt="urn:schemas-microsoft-com:datatypes" dt:dt="string">True</Enable>
    <ExclusionZone xmlns:dt="urn:schemas-microsoft-com:datatypes" dt:dt="string">False</ExclusionZone>
    <Depth xmlns:dt="urn:schemas-microsoft-com:datatypes" dt:dt="r8">3.99578048349181E-06</Depth>
    <Blur xmlns:dt="urn:schemas-microsoft-com:datatypes" dt:dt="r8">0</Blur>
    <InteractionDiameter xmlns:dt="urn:schemas-microsoft-com:datatypes" dt:dt="r8">0</InteractionDiameter>
    <RelativeInteractionDiameter xmlns:dt="urn:schemas-microsoft-com:datatypes" dt:dt="r8">0</RelativeInteractionDiameter>
    <TotalDiameter xmlns:dt="urn:schemas-microsoft-com:datatypes" dt:dt="r8">0.000000013</TotalDiameter>
    <VolumePerDose xmlns:dt="urn:schemas-microsoft-com:datatypes" dt:dt="r8">0.000000001</VolumePerDose>
    <Dose xmlns:dt="urn:schemas-microsoft-com:datatypes" dt:dt="r8">3.6221668497053E-09</Dose>
    <SaturationSputterRate xmlns:dt="urn:schemas-microsoft-com:datatypes" dt:dt="r8">0</SaturationSputterRate>
    <TotalVolumeSputterRate xmlns:dt="urn:schemas-microsoft-com:datatypes" dt:dt="r8">1.2471400000004E-20</TotalVolumeSputterRate>
    <SaturationCurrentDensity xmlns:dt="urn:schemas-microsoft-com:datatypes" dt:dt="r8">1</SaturationCurrentDensity>
    <MaximumDosePerArea xmlns:dt="urn:schemas-microsoft-com:datatypes" dt:dt="r8">0</MaximumDosePerArea>
    <VolumeEtchRate xmlns:dt="urn:schemas-microsoft-com:datatypes" dt:dt="r8">1.2471400000004E-20</VolumeEtchRate>
    <VolumeGasAssistedRate xmlns:dt="urn:schemas-microsoft-com:datatypes" dt:dt="r8">0</VolumeGasAssistedRate>
    <VolumeDoseLimitedRate xmlns:dt="urn:schemas-microsoft-com:datatypes" dt:dt="r8">0</VolumeDoseLimitedRate>
    <TotalLinearSputterRate xmlns:dt="urn:schemas-microsoft-com:datatypes" dt:dt="r8">9.39590512320426E-05</TotalLinearSputterRate>
    <TotalBeamArea xmlns:dt="urn:schemas-microsoft-com:datatypes" dt:dt="r8">1.32732289614169E-16</TotalBeamArea>
    <DepthPerPass xmlns:dt="urn:schemas-microsoft-com:datatypes" dt:dt="r8">3.25627942587549E-10</DepthPerPass>
    <AreaCalculation xmlns:dt="urn:schemas-microsoft-com:datatypes" dt:dt="string">Pattern</AreaCalculation>
    <CrossSectionMill xmlns:dt="urn:schemas-microsoft-com:datatypes" dt:dt="string">False</CrossSectionMill>
    <Width xmlns:dt="urn:schemas-microsoft-com:datatypes" dt:dt="r8">0.0000005</Width>
    <Length xmlns:dt="urn:schemas-microsoft-com:datatypes" dt:dt="r8">0.000002</Length>
    <ScanDirection xmlns:dt="urn:schemas-microsoft-com:datatypes" dt:dt="string">BottomToTop</ScanDirection>
    <ScanType xmlns:dt="urn:schemas-microsoft-com:datatypes" dt:dt="string">Serpentine</ScanType>
    <PitchX xmlns:dt="urn:schemas-microsoft-com:datatypes" dt:dt="r8">0.0000000065</PitchX>
    <PitchY xmlns:dt="urn:schemas-microsoft-com:datatypes" dt:dt="r8">0.0000000065</PitchY>
    <EqualPitch xmlns:dt="urn:schemas-microsoft-com:datatypes" dt:dt="string">True</EqualPitch>
    <OverlapX xmlns:dt="urn:schemas-microsoft-com:datatypes" dt:dt="r8">50</OverlapX>
    <OverlapY xmlns:dt="urn:schemas-microsoft-com:datatypes" dt:dt="r8">50</OverlapY>
    <ScanMethod xmlns:dt="urn:schemas-microsoft-com:datatypes" dt:dt="string">MultiScan</ScanMethod>
    <MultiScanPassCount xmlns:dt="urn:schemas-microsoft-com:datatypes" dt:dt="r8">1</MultiScanPassCount>
    <ScanRatio xmlns:dt="urn:schemas-microsoft-com:datatypes" dt:dt="r8">0.3</ScanRatio>
  </PatternRegularCrossSection>
  <PatternRegularCrossSection>
    <Application xmlns:dt="urn:schemas-microsoft-com:datatypes" dt:dt="string">Si-multipass</Application>
    <Beam xmlns:dt="urn:schemas-microsoft-com:datatypes" dt:dt="string">Ion</Beam>
    <DwellTime xmlns:dt="urn:schemas-microsoft-com:datatypes" dt:dt="r8">0.000001</DwellTime>
    <CenterX xmlns:dt="urn:schemas-microsoft-com:datatypes" dt:dt="r8">5.07996794871785E-06</CenterX>
    <CenterY xmlns:dt="urn:schemas-microsoft-com:datatypes" dt:dt="r8">4.44118589743611E-06</CenterY>
    <Rotation xmlns:dt="urn:schemas-microsoft-com:datatypes" dt:dt="r8">0</Rotation>
    <GasType xmlns:dt="urn:schemas-microsoft-com:datatypes" dt:dt="string">
    </GasType>
    <GasSetpoint xmlns:dt="urn:schemas-microsoft-com:datatypes" dt:dt="string">
    </GasSetpoint>
    <GasNeedlePosition xmlns:dt="urn:schemas-microsoft-com:datatypes" dt:dt="string">
    </GasNeedlePosition>
    <Defocus xmlns:dt="urn:schemas-microsoft-com:datatypes" dt:dt="r8">0</Defocus>
    <RefreshTime xmlns:dt="urn:schemas-microsoft-com:datatypes" dt:dt="r8">0</RefreshTime>
    <TotalTime xmlns:dt="urn:schemas-microsoft-com:datatypes" dt:dt="r8">322.297815</TotalTime>
    <PassCount xmlns:dt="urn:schemas-microsoft-com:datatypes" dt:dt="r8">12271</PassCount>
    <Enable xmlns:dt="urn:schemas-microsoft-com:datatypes" dt:dt="string">True</Enable>
    <ExclusionZone xmlns:dt="urn:schemas-microsoft-com:datatypes" dt:dt="string">False</ExclusionZone>
    <Depth xmlns:dt="urn:schemas-microsoft-com:datatypes" dt:dt="r8">3.99578048349181E-06</Depth>
    <Blur xmlns:dt="urn:schemas-microsoft-com:datatypes" dt:dt="r8">0</Blur>
    <InteractionDiameter xmlns:dt="urn:schemas-microsoft-com:datatypes" dt:dt="r8">0</InteractionDiameter>
    <RelativeInteractionDiameter xmlns:dt="urn:schemas-microsoft-com:datatypes" dt:dt="r8">0</RelativeInteractionDiameter>
    <TotalDiameter xmlns:dt="urn:schemas-microsoft-com:datatypes" dt:dt="r8">0.000000013</TotalDiameter>
    <VolumePerDose xmlns:dt="urn:schemas-microsoft-com:datatypes" dt:dt="r8">0.000000001</VolumePerDose>
    <Dose xmlns:dt="urn:schemas-microsoft-com:datatypes" dt:dt="r8">3.6221668497053E-09</Dose>
    <SaturationSputterRate xmlns:dt="urn:schemas-microsoft-com:datatypes" dt:dt="r8">0</SaturationSputterRate>
    <TotalVolumeSputterRate xmlns:dt="urn:schemas-microsoft-com:datatypes" dt:dt="r8">1.2471400000004E-20</TotalVolumeSputterRate>
    <SaturationCurrentDensity xmlns:dt="urn:schemas-microsoft-com:datatypes" dt:dt="r8">1</SaturationCurrentDensity>
    <MaximumDosePerArea xmlns:dt="urn:schemas-microsoft-com:datatypes" dt:dt="r8">0</MaximumDosePerArea>
    <VolumeEtchRate xmlns:dt="urn:schemas-microsoft-com:datatypes" dt:dt="r8">1.2471400000004E-20</VolumeEtchRate>
    <VolumeGasAssistedRate xmlns:dt="urn:schemas-microsoft-com:datatypes" dt:dt="r8">0</VolumeGasAssistedRate>
    <VolumeDoseLimitedRate xmlns:dt="urn:schemas-microsoft-com:datatypes" dt:dt="r8">0</VolumeDoseLimitedRate>
    <TotalLinearSputterRate xmlns:dt="urn:schemas-microsoft-com:datatypes" dt:dt="r8">9.39590512320426E-05</TotalLinearSputterRate>
    <TotalBeamArea xmlns:dt="urn:schemas-microsoft-com:datatypes" dt:dt="r8">1.32732289614169E-16</TotalBeamArea>
    <DepthPerPass xmlns:dt="urn:schemas-microsoft-com:datatypes" dt:dt="r8">3.25627942587549E-10</DepthPerPass>
    <AreaCalculation xmlns:dt="urn:schemas-microsoft-com:datatypes" dt:dt="string">Pattern</AreaCalculation>
    <CrossSectionMill xmlns:dt="urn:schemas-microsoft-com:datatypes" dt:dt="string">False</CrossSectionMill>
    <Width xmlns:dt="urn:schemas-microsoft-com:datatypes" dt:dt="r8">0.0000005</Width>
    <Length xmlns:dt="urn:schemas-microsoft-com:datatypes" dt:dt="r8">0.000002</Length>
    <ScanDirection xmlns:dt="urn:schemas-microsoft-com:datatypes" dt:dt="string">BottomToTop</ScanDirection>
    <ScanType xmlns:dt="urn:schemas-microsoft-com:datatypes" dt:dt="string">Serpentine</ScanType>
    <PitchX xmlns:dt="urn:schemas-microsoft-com:datatypes" dt:dt="r8">0.0000000065</PitchX>
    <PitchY xmlns:dt="urn:schemas-microsoft-com:datatypes" dt:dt="r8">0.0000000065</PitchY>
    <EqualPitch xmlns:dt="urn:schemas-microsoft-com:datatypes" dt:dt="string">True</EqualPitch>
    <OverlapX xmlns:dt="urn:schemas-microsoft-com:datatypes" dt:dt="r8">50</OverlapX>
    <OverlapY xmlns:dt="urn:schemas-microsoft-com:datatypes" dt:dt="r8">50</OverlapY>
    <ScanMethod xmlns:dt="urn:schemas-microsoft-com:datatypes" dt:dt="string">MultiScan</ScanMethod>
    <MultiScanPassCount xmlns:dt="urn:schemas-microsoft-com:datatypes" dt:dt="r8">1</MultiScanPassCount>
    <ScanRatio xmlns:dt="urn:schemas-microsoft-com:datatypes" dt:dt="r8">0.3</ScanRatio>
  </PatternRegularCrossSection>
  <PatternRegularCrossSection>
    <Application xmlns:dt="urn:schemas-microsoft-com:datatypes" dt:dt="string">Si-multipass</Application>
    <Beam xmlns:dt="urn:schemas-microsoft-com:datatypes" dt:dt="string">Ion</Beam>
    <DwellTime xmlns:dt="urn:schemas-microsoft-com:datatypes" dt:dt="r8">0.000001</DwellTime>
    <CenterX xmlns:dt="urn:schemas-microsoft-com:datatypes" dt:dt="r8">5.82996794871785E-06</CenterX>
    <CenterY xmlns:dt="urn:schemas-microsoft-com:datatypes" dt:dt="r8">4.44118589743611E-06</CenterY>
    <Rotation xmlns:dt="urn:schemas-microsoft-com:datatypes" dt:dt="r8">0</Rotation>
    <GasType xmlns:dt="urn:schemas-microsoft-com:datatypes" dt:dt="string">
    </GasType>
    <GasSetpoint xmlns:dt="urn:schemas-microsoft-com:datatypes" dt:dt="string">
    </GasSetpoint>
    <GasNeedlePosition xmlns:dt="urn:schemas-microsoft-com:datatypes" dt:dt="string">
    </GasNeedlePosition>
    <Defocus xmlns:dt="urn:schemas-microsoft-com:datatypes" dt:dt="r8">0</Defocus>
    <RefreshTime xmlns:dt="urn:schemas-microsoft-com:datatypes" dt:dt="r8">0</RefreshTime>
    <TotalTime xmlns:dt="urn:schemas-microsoft-com:datatypes" dt:dt="r8">322.297815</TotalTime>
    <PassCount xmlns:dt="urn:schemas-microsoft-com:datatypes" dt:dt="r8">12271</PassCount>
    <Enable xmlns:dt="urn:schemas-microsoft-com:datatypes" dt:dt="string">True</Enable>
    <ExclusionZone xmlns:dt="urn:schemas-microsoft-com:datatypes" dt:dt="string">False</ExclusionZone>
    <Depth xmlns:dt="urn:schemas-microsoft-com:datatypes" dt:dt="r8">3.99578048349181E-06</Depth>
    <Blur xmlns:dt="urn:schemas-microsoft-com:datatypes" dt:dt="r8">0</Blur>
    <InteractionDiameter xmlns:dt="urn:schemas-microsoft-com:datatypes" dt:dt="r8">0</InteractionDiameter>
    <RelativeInteractionDiameter xmlns:dt="urn:schemas-microsoft-com:datatypes" dt:dt="r8">0</RelativeInteractionDiameter>
    <TotalDiameter xmlns:dt="urn:schemas-microsoft-com:datatypes" dt:dt="r8">0.000000013</TotalDiameter>
    <VolumePerDose xmlns:dt="urn:schemas-microsoft-com:datatypes" dt:dt="r8">0.000000001</VolumePerDose>
    <Dose xmlns:dt="urn:schemas-microsoft-com:datatypes" dt:dt="r8">3.6221668497053E-09</Dose>
    <SaturationSputterRate xmlns:dt="urn:schemas-microsoft-com:datatypes" dt:dt="r8">0</SaturationSputterRate>
    <TotalVolumeSputterRate xmlns:dt="urn:schemas-microsoft-com:datatypes" dt:dt="r8">1.2471400000004E-20</TotalVolumeSputterRate>
    <SaturationCurrentDensity xmlns:dt="urn:schemas-microsoft-com:datatypes" dt:dt="r8">1</SaturationCurrentDensity>
    <MaximumDosePerArea xmlns:dt="urn:schemas-microsoft-com:datatypes" dt:dt="r8">0</MaximumDosePerArea>
    <VolumeEtchRate xmlns:dt="urn:schemas-microsoft-com:datatypes" dt:dt="r8">1.2471400000004E-20</VolumeEtchRate>
    <VolumeGasAssistedRate xmlns:dt="urn:schemas-microsoft-com:datatypes" dt:dt="r8">0</VolumeGasAssistedRate>
    <VolumeDoseLimitedRate xmlns:dt="urn:schemas-microsoft-com:datatypes" dt:dt="r8">0</VolumeDoseLimitedRate>
    <TotalLinearSputterRate xmlns:dt="urn:schemas-microsoft-com:datatypes" dt:dt="r8">9.39590512320426E-05</TotalLinearSputterRate>
    <TotalBeamArea xmlns:dt="urn:schemas-microsoft-com:datatypes" dt:dt="r8">1.32732289614169E-16</TotalBeamArea>
    <DepthPerPass xmlns:dt="urn:schemas-microsoft-com:datatypes" dt:dt="r8">3.25627942587549E-10</DepthPerPass>
    <AreaCalculation xmlns:dt="urn:schemas-microsoft-com:datatypes" dt:dt="string">Pattern</AreaCalculation>
    <CrossSectionMill xmlns:dt="urn:schemas-microsoft-com:datatypes" dt:dt="string">False</CrossSectionMill>
    <Width xmlns:dt="urn:schemas-microsoft-com:datatypes" dt:dt="r8">0.0000005</Width>
    <Length xmlns:dt="urn:schemas-microsoft-com:datatypes" dt:dt="r8">0.000002</Length>
    <ScanDirection xmlns:dt="urn:schemas-microsoft-com:datatypes" dt:dt="string">BottomToTop</ScanDirection>
    <ScanType xmlns:dt="urn:schemas-microsoft-com:datatypes" dt:dt="string">Serpentine</ScanType>
    <PitchX xmlns:dt="urn:schemas-microsoft-com:datatypes" dt:dt="r8">0.0000000065</PitchX>
    <PitchY xmlns:dt="urn:schemas-microsoft-com:datatypes" dt:dt="r8">0.0000000065</PitchY>
    <EqualPitch xmlns:dt="urn:schemas-microsoft-com:datatypes" dt:dt="string">True</EqualPitch>
    <OverlapX xmlns:dt="urn:schemas-microsoft-com:datatypes" dt:dt="r8">50</OverlapX>
    <OverlapY xmlns:dt="urn:schemas-microsoft-com:datatypes" dt:dt="r8">50</OverlapY>
    <ScanMethod xmlns:dt="urn:schemas-microsoft-com:datatypes" dt:dt="string">MultiScan</ScanMethod>
    <MultiScanPassCount xmlns:dt="urn:schemas-microsoft-com:datatypes" dt:dt="r8">1</MultiScanPassCount>
    <ScanRatio xmlns:dt="urn:schemas-microsoft-com:datatypes" dt:dt="r8">0.3</ScanRatio>
  </PatternRegularCrossSection>
  <PatternRegularCrossSection>
    <Application xmlns:dt="urn:schemas-microsoft-com:datatypes" dt:dt="string">Si-multipass</Application>
    <Beam xmlns:dt="urn:schemas-microsoft-com:datatypes" dt:dt="string">Ion</Beam>
    <DwellTime xmlns:dt="urn:schemas-microsoft-com:datatypes" dt:dt="r8">0.000001</DwellTime>
    <CenterX xmlns:dt="urn:schemas-microsoft-com:datatypes" dt:dt="r8">6.57996794871785E-06</CenterX>
    <CenterY xmlns:dt="urn:schemas-microsoft-com:datatypes" dt:dt="r8">4.44118589743611E-06</CenterY>
    <Rotation xmlns:dt="urn:schemas-microsoft-com:datatypes" dt:dt="r8">0</Rotation>
    <GasType xmlns:dt="urn:schemas-microsoft-com:datatypes" dt:dt="string">
    </GasType>
    <GasSetpoint xmlns:dt="urn:schemas-microsoft-com:datatypes" dt:dt="string">
    </GasSetpoint>
    <GasNeedlePosition xmlns:dt="urn:schemas-microsoft-com:datatypes" dt:dt="string">
    </GasNeedlePosition>
    <Defocus xmlns:dt="urn:schemas-microsoft-com:datatypes" dt:dt="r8">0</Defocus>
    <RefreshTime xmlns:dt="urn:schemas-microsoft-com:datatypes" dt:dt="r8">0</RefreshTime>
    <TotalTime xmlns:dt="urn:schemas-microsoft-com:datatypes" dt:dt="r8">322.297815</TotalTime>
    <PassCount xmlns:dt="urn:schemas-microsoft-com:datatypes" dt:dt="r8">12271</PassCount>
    <Enable xmlns:dt="urn:schemas-microsoft-com:datatypes" dt:dt="string">True</Enable>
    <ExclusionZone xmlns:dt="urn:schemas-microsoft-com:datatypes" dt:dt="string">False</ExclusionZone>
    <Depth xmlns:dt="urn:schemas-microsoft-com:datatypes" dt:dt="r8">3.99578048349181E-06</Depth>
    <Blur xmlns:dt="urn:schemas-microsoft-com:datatypes" dt:dt="r8">0</Blur>
    <InteractionDiameter xmlns:dt="urn:schemas-microsoft-com:datatypes" dt:dt="r8">0</InteractionDiameter>
    <RelativeInteractionDiameter xmlns:dt="urn:schemas-microsoft-com:datatypes" dt:dt="r8">0</RelativeInteractionDiameter>
    <TotalDiameter xmlns:dt="urn:schemas-microsoft-com:datatypes" dt:dt="r8">0.000000013</TotalDiameter>
    <VolumePerDose xmlns:dt="urn:schemas-microsoft-com:datatypes" dt:dt="r8">0.000000001</VolumePerDose>
    <Dose xmlns:dt="urn:schemas-microsoft-com:datatypes" dt:dt="r8">3.6221668497053E-09</Dose>
    <SaturationSputterRate xmlns:dt="urn:schemas-microsoft-com:datatypes" dt:dt="r8">0</SaturationSputterRate>
    <TotalVolumeSputterRate xmlns:dt="urn:schemas-microsoft-com:datatypes" dt:dt="r8">1.2471400000004E-20</TotalVolumeSputterRate>
    <SaturationCurrentDensity xmlns:dt="urn:schemas-microsoft-com:datatypes" dt:dt="r8">1</SaturationCurrentDensity>
    <MaximumDosePerArea xmlns:dt="urn:schemas-microsoft-com:datatypes" dt:dt="r8">0</MaximumDosePerArea>
    <VolumeEtchRate xmlns:dt="urn:schemas-microsoft-com:datatypes" dt:dt="r8">1.2471400000004E-20</VolumeEtchRate>
    <VolumeGasAssistedRate xmlns:dt="urn:schemas-microsoft-com:datatypes" dt:dt="r8">0</VolumeGasAssistedRate>
    <VolumeDoseLimitedRate xmlns:dt="urn:schemas-microsoft-com:datatypes" dt:dt="r8">0</VolumeDoseLimitedRate>
    <TotalLinearSputterRate xmlns:dt="urn:schemas-microsoft-com:datatypes" dt:dt="r8">9.39590512320426E-05</TotalLinearSputterRate>
    <TotalBeamArea xmlns:dt="urn:schemas-microsoft-com:datatypes" dt:dt="r8">1.32732289614169E-16</TotalBeamArea>
    <DepthPerPass xmlns:dt="urn:schemas-microsoft-com:datatypes" dt:dt="r8">3.25627942587549E-10</DepthPerPass>
    <AreaCalculation xmlns:dt="urn:schemas-microsoft-com:datatypes" dt:dt="string">Pattern</AreaCalculation>
    <CrossSectionMill xmlns:dt="urn:schemas-microsoft-com:datatypes" dt:dt="string">False</CrossSectionMill>
    <Width xmlns:dt="urn:schemas-microsoft-com:datatypes" dt:dt="r8">0.0000005</Width>
    <Length xmlns:dt="urn:schemas-microsoft-com:datatypes" dt:dt="r8">0.000002</Length>
    <ScanDirection xmlns:dt="urn:schemas-microsoft-com:datatypes" dt:dt="string">BottomToTop</ScanDirection>
    <ScanType xmlns:dt="urn:schemas-microsoft-com:datatypes" dt:dt="string">Serpentine</ScanType>
    <PitchX xmlns:dt="urn:schemas-microsoft-com:datatypes" dt:dt="r8">0.0000000065</PitchX>
    <PitchY xmlns:dt="urn:schemas-microsoft-com:datatypes" dt:dt="r8">0.0000000065</PitchY>
    <EqualPitch xmlns:dt="urn:schemas-microsoft-com:datatypes" dt:dt="string">True</EqualPitch>
    <OverlapX xmlns:dt="urn:schemas-microsoft-com:datatypes" dt:dt="r8">50</OverlapX>
    <OverlapY xmlns:dt="urn:schemas-microsoft-com:datatypes" dt:dt="r8">50</OverlapY>
    <ScanMethod xmlns:dt="urn:schemas-microsoft-com:datatypes" dt:dt="string">MultiScan</ScanMethod>
    <MultiScanPassCount xmlns:dt="urn:schemas-microsoft-com:datatypes" dt:dt="r8">1</MultiScanPassCount>
    <ScanRatio xmlns:dt="urn:schemas-microsoft-com:datatypes" dt:dt="r8">0.3</ScanRatio>
  </PatternRegularCrossSection>
  <PatternRegularCrossSection>
    <Application xmlns:dt="urn:schemas-microsoft-com:datatypes" dt:dt="string">Si-multipass</Application>
    <Beam xmlns:dt="urn:schemas-microsoft-com:datatypes" dt:dt="string">Ion</Beam>
    <DwellTime xmlns:dt="urn:schemas-microsoft-com:datatypes" dt:dt="r8">0.000001</DwellTime>
    <CenterX xmlns:dt="urn:schemas-microsoft-com:datatypes" dt:dt="r8">7.32996794871785E-06</CenterX>
    <CenterY xmlns:dt="urn:schemas-microsoft-com:datatypes" dt:dt="r8">4.44118589743611E-06</CenterY>
    <Rotation xmlns:dt="urn:schemas-microsoft-com:datatypes" dt:dt="r8">0</Rotation>
    <GasType xmlns:dt="urn:schemas-microsoft-com:datatypes" dt:dt="string">
    </GasType>
    <GasSetpoint xmlns:dt="urn:schemas-microsoft-com:datatypes" dt:dt="string">
    </GasSetpoint>
    <GasNeedlePosition xmlns:dt="urn:schemas-microsoft-com:datatypes" dt:dt="string">
    </GasNeedlePosition>
    <Defocus xmlns:dt="urn:schemas-microsoft-com:datatypes" dt:dt="r8">0</Defocus>
    <RefreshTime xmlns:dt="urn:schemas-microsoft-com:datatypes" dt:dt="r8">0</RefreshTime>
    <TotalTime xmlns:dt="urn:schemas-microsoft-com:datatypes" dt:dt="r8">322.297815</TotalTime>
    <PassCount xmlns:dt="urn:schemas-microsoft-com:datatypes" dt:dt="r8">12271</PassCount>
    <Enable xmlns:dt="urn:schemas-microsoft-com:datatypes" dt:dt="string">True</Enable>
    <ExclusionZone xmlns:dt="urn:schemas-microsoft-com:datatypes" dt:dt="string">False</ExclusionZone>
    <Depth xmlns:dt="urn:schemas-microsoft-com:datatypes" dt:dt="r8">3.99578048349181E-06</Depth>
    <Blur xmlns:dt="urn:schemas-microsoft-com:datatypes" dt:dt="r8">0</Blur>
    <InteractionDiameter xmlns:dt="urn:schemas-microsoft-com:datatypes" dt:dt="r8">0</InteractionDiameter>
    <RelativeInteractionDiameter xmlns:dt="urn:schemas-microsoft-com:datatypes" dt:dt="r8">0</RelativeInteractionDiameter>
    <TotalDiameter xmlns:dt="urn:schemas-microsoft-com:datatypes" dt:dt="r8">0.000000013</TotalDiameter>
    <VolumePerDose xmlns:dt="urn:schemas-microsoft-com:datatypes" dt:dt="r8">0.000000001</VolumePerDose>
    <Dose xmlns:dt="urn:schemas-microsoft-com:datatypes" dt:dt="r8">3.6221668497053E-09</Dose>
    <SaturationSputterRate xmlns:dt="urn:schemas-microsoft-com:datatypes" dt:dt="r8">0</SaturationSputterRate>
    <TotalVolumeSputterRate xmlns:dt="urn:schemas-microsoft-com:datatypes" dt:dt="r8">1.2471400000004E-20</TotalVolumeSputterRate>
    <SaturationCurrentDensity xmlns:dt="urn:schemas-microsoft-com:datatypes" dt:dt="r8">1</SaturationCurrentDensity>
    <MaximumDosePerArea xmlns:dt="urn:schemas-microsoft-com:datatypes" dt:dt="r8">0</MaximumDosePerArea>
    <VolumeEtchRate xmlns:dt="urn:schemas-microsoft-com:datatypes" dt:dt="r8">1.2471400000004E-20</VolumeEtchRate>
    <VolumeGasAssistedRate xmlns:dt="urn:schemas-microsoft-com:datatypes" dt:dt="r8">0</VolumeGasAssistedRate>
    <VolumeDoseLimitedRate xmlns:dt="urn:schemas-microsoft-com:datatypes" dt:dt="r8">0</VolumeDoseLimitedRate>
    <TotalLinearSputterRate xmlns:dt="urn:schemas-microsoft-com:datatypes" dt:dt="r8">9.39590512320426E-05</TotalLinearSputterRate>
    <TotalBeamArea xmlns:dt="urn:schemas-microsoft-com:datatypes" dt:dt="r8">1.32732289614169E-16</TotalBeamArea>
    <DepthPerPass xmlns:dt="urn:schemas-microsoft-com:datatypes" dt:dt="r8">3.25627942587549E-10</DepthPerPass>
    <AreaCalculation xmlns:dt="urn:schemas-microsoft-com:datatypes" dt:dt="string">Pattern</AreaCalculation>
    <CrossSectionMill xmlns:dt="urn:schemas-microsoft-com:datatypes" dt:dt="string">False</CrossSectionMill>
    <Width xmlns:dt="urn:schemas-microsoft-com:datatypes" dt:dt="r8">0.0000005</Width>
    <Length xmlns:dt="urn:schemas-microsoft-com:datatypes" dt:dt="r8">0.000002</Length>
    <ScanDirection xmlns:dt="urn:schemas-microsoft-com:datatypes" dt:dt="string">BottomToTop</ScanDirection>
    <ScanType xmlns:dt="urn:schemas-microsoft-com:datatypes" dt:dt="string">Serpentine</ScanType>
    <PitchX xmlns:dt="urn:schemas-microsoft-com:datatypes" dt:dt="r8">0.0000000065</PitchX>
    <PitchY xmlns:dt="urn:schemas-microsoft-com:datatypes" dt:dt="r8">0.0000000065</PitchY>
    <EqualPitch xmlns:dt="urn:schemas-microsoft-com:datatypes" dt:dt="string">True</EqualPitch>
    <OverlapX xmlns:dt="urn:schemas-microsoft-com:datatypes" dt:dt="r8">50</OverlapX>
    <OverlapY xmlns:dt="urn:schemas-microsoft-com:datatypes" dt:dt="r8">50</OverlapY>
    <ScanMethod xmlns:dt="urn:schemas-microsoft-com:datatypes" dt:dt="string">MultiScan</ScanMethod>
    <MultiScanPassCount xmlns:dt="urn:schemas-microsoft-com:datatypes" dt:dt="r8">1</MultiScanPassCount>
    <ScanRatio xmlns:dt="urn:schemas-microsoft-com:datatypes" dt:dt="r8">0.3</ScanRatio>
  </PatternRegularCrossSection>
  <PatternRegularCrossSection>
    <Application xmlns:dt="urn:schemas-microsoft-com:datatypes" dt:dt="string">Si-multipass</Application>
    <Beam xmlns:dt="urn:schemas-microsoft-com:datatypes" dt:dt="string">Ion</Beam>
    <DwellTime xmlns:dt="urn:schemas-microsoft-com:datatypes" dt:dt="r8">0.000001</DwellTime>
    <CenterX xmlns:dt="urn:schemas-microsoft-com:datatypes" dt:dt="r8">8.07996794871785E-06</CenterX>
    <CenterY xmlns:dt="urn:schemas-microsoft-com:datatypes" dt:dt="r8">4.44118589743611E-06</CenterY>
    <Rotation xmlns:dt="urn:schemas-microsoft-com:datatypes" dt:dt="r8">0</Rotation>
    <GasType xmlns:dt="urn:schemas-microsoft-com:datatypes" dt:dt="string">
    </GasType>
    <GasSetpoint xmlns:dt="urn:schemas-microsoft-com:datatypes" dt:dt="string">
    </GasSetpoint>
    <GasNeedlePosition xmlns:dt="urn:schemas-microsoft-com:datatypes" dt:dt="string">
    </GasNeedlePosition>
    <Defocus xmlns:dt="urn:schemas-microsoft-com:datatypes" dt:dt="r8">0</Defocus>
    <RefreshTime xmlns:dt="urn:schemas-microsoft-com:datatypes" dt:dt="r8">0</RefreshTime>
    <TotalTime xmlns:dt="urn:schemas-microsoft-com:datatypes" dt:dt="r8">322.297815</TotalTime>
    <PassCount xmlns:dt="urn:schemas-microsoft-com:datatypes" dt:dt="r8">12271</PassCount>
    <Enable xmlns:dt="urn:schemas-microsoft-com:datatypes" dt:dt="string">True</Enable>
    <ExclusionZone xmlns:dt="urn:schemas-microsoft-com:datatypes" dt:dt="string">False</ExclusionZone>
    <Depth xmlns:dt="urn:schemas-microsoft-com:datatypes" dt:dt="r8">3.99578048349181E-06</Depth>
    <Blur xmlns:dt="urn:schemas-microsoft-com:datatypes" dt:dt="r8">0</Blur>
    <InteractionDiameter xmlns:dt="urn:schemas-microsoft-com:datatypes" dt:dt="r8">0</InteractionDiameter>
    <RelativeInteractionDiameter xmlns:dt="urn:schemas-microsoft-com:datatypes" dt:dt="r8">0</RelativeInteractionDiameter>
    <TotalDiameter xmlns:dt="urn:schemas-microsoft-com:datatypes" dt:dt="r8">0.000000013</TotalDiameter>
    <VolumePerDose xmlns:dt="urn:schemas-microsoft-com:datatypes" dt:dt="r8">0.000000001</VolumePerDose>
    <Dose xmlns:dt="urn:schemas-microsoft-com:datatypes" dt:dt="r8">3.6221668497053E-09</Dose>
    <SaturationSputterRate xmlns:dt="urn:schemas-microsoft-com:datatypes" dt:dt="r8">0</SaturationSputterRate>
    <TotalVolumeSputterRate xmlns:dt="urn:schemas-microsoft-com:datatypes" dt:dt="r8">1.2471400000004E-20</TotalVolumeSputterRate>
    <SaturationCurrentDensity xmlns:dt="urn:schemas-microsoft-com:datatypes" dt:dt="r8">1</SaturationCurrentDensity>
    <MaximumDosePerArea xmlns:dt="urn:schemas-microsoft-com:datatypes" dt:dt="r8">0</MaximumDosePerArea>
    <VolumeEtchRate xmlns:dt="urn:schemas-microsoft-com:datatypes" dt:dt="r8">1.2471400000004E-20</VolumeEtchRate>
    <VolumeGasAssistedRate xmlns:dt="urn:schemas-microsoft-com:datatypes" dt:dt="r8">0</VolumeGasAssistedRate>
    <VolumeDoseLimitedRate xmlns:dt="urn:schemas-microsoft-com:datatypes" dt:dt="r8">0</VolumeDoseLimitedRate>
    <TotalLinearSputterRate xmlns:dt="urn:schemas-microsoft-com:datatypes" dt:dt="r8">9.39590512320426E-05</TotalLinearSputterRate>
    <TotalBeamArea xmlns:dt="urn:schemas-microsoft-com:datatypes" dt:dt="r8">1.32732289614169E-16</TotalBeamArea>
    <DepthPerPass xmlns:dt="urn:schemas-microsoft-com:datatypes" dt:dt="r8">3.25627942587549E-10</DepthPerPass>
    <AreaCalculation xmlns:dt="urn:schemas-microsoft-com:datatypes" dt:dt="string">Pattern</AreaCalculation>
    <CrossSectionMill xmlns:dt="urn:schemas-microsoft-com:datatypes" dt:dt="string">False</CrossSectionMill>
    <Width xmlns:dt="urn:schemas-microsoft-com:datatypes" dt:dt="r8">0.0000005</Width>
    <Length xmlns:dt="urn:schemas-microsoft-com:datatypes" dt:dt="r8">0.000002</Length>
    <ScanDirection xmlns:dt="urn:schemas-microsoft-com:datatypes" dt:dt="string">BottomToTop</ScanDirection>
    <ScanType xmlns:dt="urn:schemas-microsoft-com:datatypes" dt:dt="string">Serpentine</ScanType>
    <PitchX xmlns:dt="urn:schemas-microsoft-com:datatypes" dt:dt="r8">0.0000000065</PitchX>
    <PitchY xmlns:dt="urn:schemas-microsoft-com:datatypes" dt:dt="r8">0.0000000065</PitchY>
    <EqualPitch xmlns:dt="urn:schemas-microsoft-com:datatypes" dt:dt="string">True</EqualPitch>
    <OverlapX xmlns:dt="urn:schemas-microsoft-com:datatypes" dt:dt="r8">50</OverlapX>
    <OverlapY xmlns:dt="urn:schemas-microsoft-com:datatypes" dt:dt="r8">50</OverlapY>
    <ScanMethod xmlns:dt="urn:schemas-microsoft-com:datatypes" dt:dt="string">MultiScan</ScanMethod>
    <MultiScanPassCount xmlns:dt="urn:schemas-microsoft-com:datatypes" dt:dt="r8">1</MultiScanPassCount>
    <ScanRatio xmlns:dt="urn:schemas-microsoft-com:datatypes" dt:dt="r8">0.3</ScanRatio>
  </PatternRegularCrossSection>
</Content>
