# Supplementary material for: Serial Lift-Out: sampling the molecular anatomy of whole organisms
Source: Nat Methods. 2023 Dec 18;21(9):1684–92. doi: 10.1038/s41592-023-02113-5 (PMC11399102; doi:10.1038/s41592-023-02113-5)
Supplement: Supplementary file 7 — Thermo Fisher Scientific FIB–SEM instrument pattern files. The ZIP folder contains pattern files (.ptf) for various Serial Lift-Out steps: (1) attachment of the copper block to the needle (Block_to_needle_glue.ptf), (2) attachment of the copper block to the extraction volume (Block_to_bio_glue.ptf), (3) double-sided attachment using a 100/400 rectangular mesh copper grid (Double_sided_attachment.ptf) and (4) single-sided attachment using pins generated from a 100 square mesh copper grid (Single_sided_attachment.ptf). Schematics of the patterns are shown in Extended Data Fig. 10. [file 41592_2023_2113_MOESM7_ESM.zip › Supplementary-pattern-files/Double_sided_attachment.ptf]

<Content Version="FEI PatternFile 1.2">
  <PatternList>
    <Mode xmlns:dt="urn:schemas-microsoft-com:datatypes" dt:dt="string">Serial</Mode>
    <Beam xmlns:dt="urn:schemas-microsoft-com:datatypes" dt:dt="string">Ion</Beam>
    <GasType xmlns:dt="urn:schemas-microsoft-com:datatypes" dt:dt="string">
    </GasType>
    <GasSetpoint xmlns:dt="urn:schemas-microsoft-com:datatypes" dt:dt="string">
    </GasSetpoint>
    <GasNeedlePosition xmlns:dt="urn:schemas-microsoft-com:datatypes" dt:dt="string">
    </GasNeedlePosition>
    <Defocus xmlns:dt="urn:schemas-microsoft-com:datatypes" dt:dt="r8">0</Defocus>
    <PassCount xmlns:dt="urn:schemas-microsoft-com:datatypes" dt:dt="r8">40683</PassCount>
    <Blur xmlns:dt="urn:schemas-microsoft-com:datatypes" dt:dt="r8">0</Blur>
  </PatternList>
  <PatternGroup>
    <PatternRegularCrossSection>
      <Application xmlns:dt="urn:schemas-microsoft-com:datatypes" dt:dt="string">Si-multipass</Application>
      <Beam xmlns:dt="urn:schemas-microsoft-com:datatypes" dt:dt="string">Ion</Beam>
      <DwellTime xmlns:dt="urn:schemas-microsoft-com:datatypes" dt:dt="r8">0.000001</DwellTime>
      <CenterX xmlns:dt="urn:schemas-microsoft-com:datatypes" dt:dt="r8">-2.30786017628208E-05</CenterX>
      <CenterY xmlns:dt="urn:schemas-microsoft-com:datatypes" dt:dt="r8">1.4370419337593E-06</CenterY>
      <Rotation xmlns:dt="urn:schemas-microsoft-com:datatypes" dt:dt="r8">0</Rotation>
      <GasType xmlns:dt="urn:schemas-microsoft-com:datatypes" dt:dt="string">
      </GasType>
      <GasSetpoint xmlns:dt="urn:schemas-microsoft-com:datatypes" dt:dt="string">
      </GasSetpoint>
      <GasNeedlePosition xmlns:dt="urn:schemas-microsoft-com:datatypes" dt:dt="string">
      </GasNeedlePosition>
      <Defocus xmlns:dt="urn:schemas-microsoft-com:datatypes" dt:dt="r8">0</Defocus>
      <RefreshTime xmlns:dt="urn:schemas-microsoft-com:datatypes" dt:dt="r8">0</RefreshTime>
      <TotalTime xmlns:dt="urn:schemas-microsoft-com:datatypes" dt:dt="r8">33.4875</TotalTime>
      <PassCount xmlns:dt="urn:schemas-microsoft-com:datatypes" dt:dt="r8">29375</PassCount>
      <Enable xmlns:dt="urn:schemas-microsoft-com:datatypes" dt:dt="string">True</Enable>
      <ExclusionZone xmlns:dt="urn:schemas-microsoft-com:datatypes" dt:dt="string">False</ExclusionZone>
      <Depth xmlns:dt="urn:schemas-microsoft-com:datatypes" dt:dt="r8">9.52391471994223E-06</Depth>
      <Blur xmlns:dt="urn:schemas-microsoft-com:datatypes" dt:dt="r8">0</Blur>
      <InteractionDiameter xmlns:dt="urn:schemas-microsoft-com:datatypes" dt:dt="r8">0</InteractionDiameter>
      <RelativeInteractionDiameter xmlns:dt="urn:schemas-microsoft-com:datatypes" dt:dt="r8">0</RelativeInteractionDiameter>
      <TotalDiameter xmlns:dt="urn:schemas-microsoft-com:datatypes" dt:dt="r8">0.000000035</TotalDiameter>
      <VolumePerDose xmlns:dt="urn:schemas-microsoft-com:datatypes" dt:dt="r8">0.000000001</VolumePerDose>
      <Dose xmlns:dt="urn:schemas-microsoft-com:datatypes" dt:dt="r8">5.56995657142843E-08</Dose>
      <SaturationSputterRate xmlns:dt="urn:schemas-microsoft-com:datatypes" dt:dt="r8">0</SaturationSputterRate>
      <TotalVolumeSputterRate xmlns:dt="urn:schemas-microsoft-com:datatypes" dt:dt="r8">5.80697599999985E-19</TotalVolumeSputterRate>
      <SaturationCurrentDensity xmlns:dt="urn:schemas-microsoft-com:datatypes" dt:dt="r8">1</SaturationCurrentDensity>
      <MaximumDosePerArea xmlns:dt="urn:schemas-microsoft-com:datatypes" dt:dt="r8">0</MaximumDosePerArea>
      <VolumeEtchRate xmlns:dt="urn:schemas-microsoft-com:datatypes" dt:dt="r8">5.80697599999985E-19</VolumeEtchRate>
      <VolumeGasAssistedRate xmlns:dt="urn:schemas-microsoft-com:datatypes" dt:dt="r8">0</VolumeGasAssistedRate>
      <VolumeDoseLimitedRate xmlns:dt="urn:schemas-microsoft-com:datatypes" dt:dt="r8">0</VolumeDoseLimitedRate>
      <TotalLinearSputterRate xmlns:dt="urn:schemas-microsoft-com:datatypes" dt:dt="r8">6.03565018655333E-04</TotalLinearSputterRate>
      <TotalBeamArea xmlns:dt="urn:schemas-microsoft-com:datatypes" dt:dt="r8">9.62112750161874E-16</TotalBeamArea>
      <DepthPerPass xmlns:dt="urn:schemas-microsoft-com:datatypes" dt:dt="r8">3.24218373444842E-10</DepthPerPass>
      <AreaCalculation xmlns:dt="urn:schemas-microsoft-com:datatypes" dt:dt="string">Pattern</AreaCalculation>
      <CrossSectionMill xmlns:dt="urn:schemas-microsoft-com:datatypes" dt:dt="string">False</CrossSectionMill>
      <Width xmlns:dt="urn:schemas-microsoft-com:datatypes" dt:dt="r8">0.000004</Width>
      <Length xmlns:dt="urn:schemas-microsoft-com:datatypes" dt:dt="r8">4.99999999999983E-07</Length>
      <ScanDirection xmlns:dt="urn:schemas-microsoft-com:datatypes" dt:dt="string">RightToLeft</ScanDirection>
      <ScanType xmlns:dt="urn:schemas-microsoft-com:datatypes" dt:dt="string">Serpentine</ScanType>
      <PitchX xmlns:dt="urn:schemas-microsoft-com:datatypes" dt:dt="r8">0.0000000175</PitchX>
      <PitchY xmlns:dt="urn:schemas-microsoft-com:datatypes" dt:dt="r8">0.0000000175</PitchY>
      <EqualPitch xmlns:dt="urn:schemas-microsoft-com:datatypes" dt:dt="string">True</EqualPitch>
      <OverlapX xmlns:dt="urn:schemas-microsoft-com:datatypes" dt:dt="r8">50</OverlapX>
      <OverlapY xmlns:dt="urn:schemas-microsoft-com:datatypes" dt:dt="r8">50</OverlapY>
      <ScanMethod xmlns:dt="urn:schemas-microsoft-com:datatypes" dt:dt="string">MultiScan</ScanMethod>
      <MultiScanPassCount xmlns:dt="urn:schemas-microsoft-com:datatypes" dt:dt="r8">1</MultiScanPassCount>
      <ScanRatio xmlns:dt="urn:schemas-microsoft-com:datatypes" dt:dt="r8">0.3</ScanRatio>
    </PatternRegularCrossSection>
    <PatternRegularCrossSection>
      <Application xmlns:dt="urn:schemas-microsoft-com:datatypes" dt:dt="string">Si-multipass</Application>
      <Beam xmlns:dt="urn:schemas-microsoft-com:datatypes" dt:dt="string">Ion</Beam>
      <DwellTime xmlns:dt="urn:schemas-microsoft-com:datatypes" dt:dt="r8">0.000001</DwellTime>
      <CenterX xmlns:dt="urn:schemas-microsoft-com:datatypes" dt:dt="r8">-2.30786017628208E-05</CenterX>
      <CenterY xmlns:dt="urn:schemas-microsoft-com:datatypes" dt:dt="r8">6.8704193375949E-07</CenterY>
      <Rotation xmlns:dt="urn:schemas-microsoft-com:datatypes" dt:dt="r8">0</Rotation>
      <GasType xmlns:dt="urn:schemas-microsoft-com:datatypes" dt:dt="string">
      </GasType>
      <GasSetpoint xmlns:dt="urn:schemas-microsoft-com:datatypes" dt:dt="string">
      </GasSetpoint>
      <GasNeedlePosition xmlns:dt="urn:schemas-microsoft-com:datatypes" dt:dt="string">
      </GasNeedlePosition>
      <Defocus xmlns:dt="urn:schemas-microsoft-com:datatypes" dt:dt="r8">0</Defocus>
      <RefreshTime xmlns:dt="urn:schemas-microsoft-com:datatypes" dt:dt="r8">0</RefreshTime>
      <TotalTime xmlns:dt="urn:schemas-microsoft-com:datatypes" dt:dt="r8">33.4875</TotalTime>
      <PassCount xmlns:dt="urn:schemas-microsoft-com:datatypes" dt:dt="r8">29375</PassCount>
      <Enable xmlns:dt="urn:schemas-microsoft-com:datatypes" dt:dt="string">True</Enable>
      <ExclusionZone xmlns:dt="urn:schemas-microsoft-com:datatypes" dt:dt="string">False</ExclusionZone>
      <Depth xmlns:dt="urn:schemas-microsoft-com:datatypes" dt:dt="r8">9.52391471994223E-06</Depth>
      <Blur xmlns:dt="urn:schemas-microsoft-com:datatypes" dt:dt="r8">0</Blur>
      <InteractionDiameter xmlns:dt="urn:schemas-microsoft-com:datatypes" dt:dt="r8">0</InteractionDiameter>
      <RelativeInteractionDiameter xmlns:dt="urn:schemas-microsoft-com:datatypes" dt:dt="r8">0</RelativeInteractionDiameter>
      <TotalDiameter xmlns:dt="urn:schemas-microsoft-com:datatypes" dt:dt="r8">0.000000035</TotalDiameter>
      <VolumePerDose xmlns:dt="urn:schemas-microsoft-com:datatypes" dt:dt="r8">0.000000001</VolumePerDose>
      <Dose xmlns:dt="urn:schemas-microsoft-com:datatypes" dt:dt="r8">5.56995657142843E-08</Dose>
      <SaturationSputterRate xmlns:dt="urn:schemas-microsoft-com:datatypes" dt:dt="r8">0</SaturationSputterRate>
      <TotalVolumeSputterRate xmlns:dt="urn:schemas-microsoft-com:datatypes" dt:dt="r8">5.80697599999985E-19</TotalVolumeSputterRate>
      <SaturationCurrentDensity xmlns:dt="urn:schemas-microsoft-com:datatypes" dt:dt="r8">1</SaturationCurrentDensity>
      <MaximumDosePerArea xmlns:dt="urn:schemas-microsoft-com:datatypes" dt:dt="r8">0</MaximumDosePerArea>
      <VolumeEtchRate xmlns:dt="urn:schemas-microsoft-com:datatypes" dt:dt="r8">5.80697599999985E-19</VolumeEtchRate>
      <VolumeGasAssistedRate xmlns:dt="urn:schemas-microsoft-com:datatypes" dt:dt="r8">0</VolumeGasAssistedRate>
      <VolumeDoseLimitedRate xmlns:dt="urn:schemas-microsoft-com:datatypes" dt:dt="r8">0</VolumeDoseLimitedRate>
      <TotalLinearSputterRate xmlns:dt="urn:schemas-microsoft-com:datatypes" dt:dt="r8">6.03565018655333E-04</TotalLinearSputterRate>
      <TotalBeamArea xmlns:dt="urn:schemas-microsoft-com:datatypes" dt:dt="r8">9.62112750161874E-16</TotalBeamArea>
      <DepthPerPass xmlns:dt="urn:schemas-microsoft-com:datatypes" dt:dt="r8">3.24218373444842E-10</DepthPerPass>
      <AreaCalculation xmlns:dt="urn:schemas-microsoft-com:datatypes" dt:dt="string">Pattern</AreaCalculation>
      <CrossSectionMill xmlns:dt="urn:schemas-microsoft-com:datatypes" dt:dt="string">False</CrossSectionMill>
      <Width xmlns:dt="urn:schemas-microsoft-com:datatypes" dt:dt="r8">0.000004</Width>
      <Length xmlns:dt="urn:schemas-microsoft-com:datatypes" dt:dt="r8">4.99999999999976E-07</Length>
      <ScanDirection xmlns:dt="urn:schemas-microsoft-com:datatypes" dt:dt="string">RightToLeft</ScanDirection>
      <ScanType xmlns:dt="urn:schemas-microsoft-com:datatypes" dt:dt="string">Serpentine</ScanType>
      <PitchX xmlns:dt="urn:schemas-microsoft-com:datatypes" dt:dt="r8">0.0000000175</PitchX>
      <PitchY xmlns:dt="urn:schemas-microsoft-com:datatypes" dt:dt="r8">0.0000000175</PitchY>
      <EqualPitch xmlns:dt="urn:schemas-microsoft-com:datatypes" dt:dt="string">True</EqualPitch>
      <OverlapX xmlns:dt="urn:schemas-microsoft-com:datatypes" dt:dt="r8">50</OverlapX>
      <OverlapY xmlns:dt="urn:schemas-microsoft-com:datatypes" dt:dt="r8">50</OverlapY>
      <ScanMethod xmlns:dt="urn:schemas-microsoft-com:datatypes" dt:dt="string">MultiScan</ScanMethod>
      <MultiScanPassCount xmlns:dt="urn:schemas-microsoft-com:datatypes" dt:dt="r8">1</MultiScanPassCount>
      <ScanRatio xmlns:dt="urn:schemas-microsoft-com:datatypes" dt:dt="r8">0.3</ScanRatio>
    </PatternRegularCrossSection>
    <PatternRegularCrossSection>
      <Application xmlns:dt="urn:schemas-microsoft-com:datatypes" dt:dt="string">Si-multipass</Application>
      <Beam xmlns:dt="urn:schemas-microsoft-com:datatypes" dt:dt="string">Ion</Beam>
      <DwellTime xmlns:dt="urn:schemas-microsoft-com:datatypes" dt:dt="r8">0.000001</DwellTime>
      <CenterX xmlns:dt="urn:schemas-microsoft-com:datatypes" dt:dt="r8">-2.30786017628208E-05</CenterX>
      <CenterY xmlns:dt="urn:schemas-microsoft-com:datatypes" dt:dt="r8">-6.29580662403903E-08</CenterY>
      <Rotation xmlns:dt="urn:schemas-microsoft-com:datatypes" dt:dt="r8">0</Rotation>
      <GasType xmlns:dt="urn:schemas-microsoft-com:datatypes" dt:dt="string">
      </GasType>
      <GasSetpoint xmlns:dt="urn:schemas-microsoft-com:datatypes" dt:dt="string">
      </GasSetpoint>
      <GasNeedlePosition xmlns:dt="urn:schemas-microsoft-com:datatypes" dt:dt="string">
      </GasNeedlePosition>
      <Defocus xmlns:dt="urn:schemas-microsoft-com:datatypes" dt:dt="r8">0</Defocus>
      <RefreshTime xmlns:dt="urn:schemas-microsoft-com:datatypes" dt:dt="r8">0</RefreshTime>
      <TotalTime xmlns:dt="urn:schemas-microsoft-com:datatypes" dt:dt="r8">33.4875</TotalTime>
      <PassCount xmlns:dt="urn:schemas-microsoft-com:datatypes" dt:dt="r8">29375</PassCount>
      <Enable xmlns:dt="urn:schemas-microsoft-com:datatypes" dt:dt="string">True</Enable>
      <ExclusionZone xmlns:dt="urn:schemas-microsoft-com:datatypes" dt:dt="string">False</ExclusionZone>
      <Depth xmlns:dt="urn:schemas-microsoft-com:datatypes" dt:dt="r8">9.52391471994223E-06</Depth>
      <Blur xmlns:dt="urn:schemas-microsoft-com:datatypes" dt:dt="r8">0</Blur>
      <InteractionDiameter xmlns:dt="urn:schemas-microsoft-com:datatypes" dt:dt="r8">0</InteractionDiameter>
      <RelativeInteractionDiameter xmlns:dt="urn:schemas-microsoft-com:datatypes" dt:dt="r8">0</RelativeInteractionDiameter>
      <TotalDiameter xmlns:dt="urn:schemas-microsoft-com:datatypes" dt:dt="r8">0.000000035</TotalDiameter>
      <VolumePerDose xmlns:dt="urn:schemas-microsoft-com:datatypes" dt:dt="r8">0.000000001</VolumePerDose>
      <Dose xmlns:dt="urn:schemas-microsoft-com:datatypes" dt:dt="r8">5.56995657142843E-08</Dose>
      <SaturationSputterRate xmlns:dt="urn:schemas-microsoft-com:datatypes" dt:dt="r8">0</SaturationSputterRate>
      <TotalVolumeSputterRate xmlns:dt="urn:schemas-microsoft-com:datatypes" dt:dt="r8">5.80697599999985E-19</TotalVolumeSputterRate>
      <SaturationCurrentDensity xmlns:dt="urn:schemas-microsoft-com:datatypes" dt:dt="r8">1</SaturationCurrentDensity>
      <MaximumDosePerArea xmlns:dt="urn:schemas-microsoft-com:datatypes" dt:dt="r8">0</MaximumDosePerArea>
      <VolumeEtchRate xmlns:dt="urn:schemas-microsoft-com:datatypes" dt:dt="r8">5.80697599999985E-19</VolumeEtchRate>
      <VolumeGasAssistedRate xmlns:dt="urn:schemas-microsoft-com:datatypes" dt:dt="r8">0</VolumeGasAssistedRate>
      <VolumeDoseLimitedRate xmlns:dt="urn:schemas-microsoft-com:datatypes" dt:dt="r8">0</VolumeDoseLimitedRate>
      <TotalLinearSputterRate xmlns:dt="urn:schemas-microsoft-com:datatypes" dt:dt="r8">6.03565018655333E-04</TotalLinearSputterRate>
      <TotalBeamArea xmlns:dt="urn:schemas-microsoft-com:datatypes" dt:dt="r8">9.62112750161874E-16</TotalBeamArea>
      <DepthPerPass xmlns:dt="urn:schemas-microsoft-com:datatypes" dt:dt="r8">3.24218373444842E-10</DepthPerPass>
      <AreaCalculation xmlns:dt="urn:schemas-microsoft-com:datatypes" dt:dt="string">Pattern</AreaCalculation>
      <CrossSectionMill xmlns:dt="urn:schemas-microsoft-com:datatypes" dt:dt="string">False</CrossSectionMill>
      <Width xmlns:dt="urn:schemas-microsoft-com:datatypes" dt:dt="r8">0.000004</Width>
      <Length xmlns:dt="urn:schemas-microsoft-com:datatypes" dt:dt="r8">4.99999999999994E-07</Length>
      <ScanDirection xmlns:dt="urn:schemas-microsoft-com:datatypes" dt:dt="string">RightToLeft</ScanDirection>
      <ScanType xmlns:dt="urn:schemas-microsoft-com:datatypes" dt:dt="string">Serpentine</ScanType>
      <PitchX xmlns:dt="urn:schemas-microsoft-com:datatypes" dt:dt="r8">0.0000000175</PitchX>
      <PitchY xmlns:dt="urn:schemas-microsoft-com:datatypes" dt:dt="r8">0.0000000175</PitchY>
      <EqualPitch xmlns:dt="urn:schemas-microsoft-com:datatypes" dt:dt="string">True</EqualPitch>
      <OverlapX xmlns:dt="urn:schemas-microsoft-com:datatypes" dt:dt="r8">50</OverlapX>
      <OverlapY xmlns:dt="urn:schemas-microsoft-com:datatypes" dt:dt="r8">50</OverlapY>
      <ScanMethod xmlns:dt="urn:schemas-microsoft-com:datatypes" dt:dt="string">MultiScan</ScanMethod>
      <MultiScanPassCount xmlns:dt="urn:schemas-microsoft-com:datatypes" dt:dt="r8">1</MultiScanPassCount>
      <ScanRatio xmlns:dt="urn:schemas-microsoft-com:datatypes" dt:dt="r8">0.3</ScanRatio>
    </PatternRegularCrossSection>
    <PatternRegularCrossSection>
      <Application xmlns:dt="urn:schemas-microsoft-com:datatypes" dt:dt="string">Si-multipass</Application>
      <Beam xmlns:dt="urn:schemas-microsoft-com:datatypes" dt:dt="string">Ion</Beam>
      <DwellTime xmlns:dt="urn:schemas-microsoft-com:datatypes" dt:dt="r8">0.000001</DwellTime>
      <CenterX xmlns:dt="urn:schemas-microsoft-com:datatypes" dt:dt="r8">-2.30786017628208E-05</CenterX>
      <CenterY xmlns:dt="urn:schemas-microsoft-com:datatypes" dt:dt="r8">-8.12958066240318E-07</CenterY>
      <Rotation xmlns:dt="urn:schemas-microsoft-com:datatypes" dt:dt="r8">0</Rotation>
      <GasType xmlns:dt="urn:schemas-microsoft-com:datatypes" dt:dt="string">
      </GasType>
      <GasSetpoint xmlns:dt="urn:schemas-microsoft-com:datatypes" dt:dt="string">
      </GasSetpoint>
      <GasNeedlePosition xmlns:dt="urn:schemas-microsoft-com:datatypes" dt:dt="string">
      </GasNeedlePosition>
      <Defocus xmlns:dt="urn:schemas-microsoft-com:datatypes" dt:dt="r8">0</Defocus>
      <RefreshTime xmlns:dt="urn:schemas-microsoft-com:datatypes" dt:dt="r8">0</RefreshTime>
      <TotalTime xmlns:dt="urn:schemas-microsoft-com:datatypes" dt:dt="r8">33.4875</TotalTime>
      <PassCount xmlns:dt="urn:schemas-microsoft-com:datatypes" dt:dt="r8">29375</PassCount>
      <Enable xmlns:dt="urn:schemas-microsoft-com:datatypes" dt:dt="string">True</Enable>
      <ExclusionZone xmlns:dt="urn:schemas-microsoft-com:datatypes" dt:dt="string">False</ExclusionZone>
      <Depth xmlns:dt="urn:schemas-microsoft-com:datatypes" dt:dt="r8">9.52391471994223E-06</Depth>
      <Blur xmlns:dt="urn:schemas-microsoft-com:datatypes" dt:dt="r8">0</Blur>
      <InteractionDiameter xmlns:dt="urn:schemas-microsoft-com:datatypes" dt:dt="r8">0</InteractionDiameter>
      <RelativeInteractionDiameter xmlns:dt="urn:schemas-microsoft-com:datatypes" dt:dt="r8">0</RelativeInteractionDiameter>
      <TotalDiameter xmlns:dt="urn:schemas-microsoft-com:datatypes" dt:dt="r8">0.000000035</TotalDiameter>
      <VolumePerDose xmlns:dt="urn:schemas-microsoft-com:datatypes" dt:dt="r8">0.000000001</VolumePerDose>
      <Dose xmlns:dt="urn:schemas-microsoft-com:datatypes" dt:dt="r8">5.56995657142843E-08</Dose>
      <SaturationSputterRate xmlns:dt="urn:schemas-microsoft-com:datatypes" dt:dt="r8">0</SaturationSputterRate>
      <TotalVolumeSputterRate xmlns:dt="urn:schemas-microsoft-com:datatypes" dt:dt="r8">5.80697599999985E-19</TotalVolumeSputterRate>
      <SaturationCurrentDensity xmlns:dt="urn:schemas-microsoft-com:datatypes" dt:dt="r8">1</SaturationCurrentDensity>
      <MaximumDosePerArea xmlns:dt="urn:schemas-microsoft-com:datatypes" dt:dt="r8">0</MaximumDosePerArea>
      <VolumeEtchRate xmlns:dt="urn:schemas-microsoft-com:datatypes" dt:dt="r8">5.80697599999985E-19</VolumeEtchRate>
      <VolumeGasAssistedRate xmlns:dt="urn:schemas-microsoft-com:datatypes" dt:dt="r8">0</VolumeGasAssistedRate>
      <VolumeDoseLimitedRate xmlns:dt="urn:schemas-microsoft-com:datatypes" dt:dt="r8">0</VolumeDoseLimitedRate>
      <TotalLinearSputterRate xmlns:dt="urn:schemas-microsoft-com:datatypes" dt:dt="r8">6.03565018655333E-04</TotalLinearSputterRate>
      <TotalBeamArea xmlns:dt="urn:schemas-microsoft-com:datatypes" dt:dt="r8">9.62112750161874E-16</TotalBeamArea>
      <DepthPerPass xmlns:dt="urn:schemas-microsoft-com:datatypes" dt:dt="r8">3.24218373444842E-10</DepthPerPass>
      <AreaCalculation xmlns:dt="urn:schemas-microsoft-com:datatypes" dt:dt="string">Pattern</AreaCalculation>
      <CrossSectionMill xmlns:dt="urn:schemas-microsoft-com:datatypes" dt:dt="string">False</CrossSectionMill>
      <Width xmlns:dt="urn:schemas-microsoft-com:datatypes" dt:dt="r8">0.000004</Width>
      <Length xmlns:dt="urn:schemas-microsoft-com:datatypes" dt:dt="r8">4.99999999999981E-07</Length>
      <ScanDirection xmlns:dt="urn:schemas-microsoft-com:datatypes" dt:dt="string">RightToLeft</ScanDirection>
      <ScanType xmlns:dt="urn:schemas-microsoft-com:datatypes" dt:dt="string">Serpentine</ScanType>
      <PitchX xmlns:dt="urn:schemas-microsoft-com:datatypes" dt:dt="r8">0.0000000175</PitchX>
      <PitchY xmlns:dt="urn:schemas-microsoft-com:datatypes" dt:dt="r8">0.0000000175</PitchY>
      <EqualPitch xmlns:dt="urn:schemas-microsoft-com:datatypes" dt:dt="string">True</EqualPitch>
      <OverlapX xmlns:dt="urn:schemas-microsoft-com:datatypes" dt:dt="r8">50</OverlapX>
      <OverlapY xmlns:dt="urn:schemas-microsoft-com:datatypes" dt:dt="r8">50</OverlapY>
      <ScanMethod xmlns:dt="urn:schemas-microsoft-com:datatypes" dt:dt="string">MultiScan</ScanMethod>
      <MultiScanPassCount xmlns:dt="urn:schemas-microsoft-com:datatypes" dt:dt="r8">1</MultiScanPassCount>
      <ScanRatio xmlns:dt="urn:schemas-microsoft-com:datatypes" dt:dt="r8">0.3</ScanRatio>
    </PatternRegularCrossSection>
    <PatternRegularCrossSection>
      <Application xmlns:dt="urn:schemas-microsoft-com:datatypes" dt:dt="string">Si-multipass</Application>
      <Beam xmlns:dt="urn:schemas-microsoft-com:datatypes" dt:dt="string">Ion</Beam>
      <DwellTime xmlns:dt="urn:schemas-microsoft-com:datatypes" dt:dt="r8">0.000001</DwellTime>
      <CenterX xmlns:dt="urn:schemas-microsoft-com:datatypes" dt:dt="r8">-2.30786017628208E-05</CenterX>
      <CenterY xmlns:dt="urn:schemas-microsoft-com:datatypes" dt:dt="r8">-1.56295806624021E-06</CenterY>
      <Rotation xmlns:dt="urn:schemas-microsoft-com:datatypes" dt:dt="r8">0</Rotation>
      <GasType xmlns:dt="urn:schemas-microsoft-com:datatypes" dt:dt="string">
      </GasType>
      <GasSetpoint xmlns:dt="urn:schemas-microsoft-com:datatypes" dt:dt="string">
      </GasSetpoint>
      <GasNeedlePosition xmlns:dt="urn:schemas-microsoft-com:datatypes" dt:dt="string">
      </GasNeedlePosition>
      <Defocus xmlns:dt="urn:schemas-microsoft-com:datatypes" dt:dt="r8">0</Defocus>
      <RefreshTime xmlns:dt="urn:schemas-microsoft-com:datatypes" dt:dt="r8">0</RefreshTime>
      <TotalTime xmlns:dt="urn:schemas-microsoft-com:datatypes" dt:dt="r8">33.4875</TotalTime>
      <PassCount xmlns:dt="urn:schemas-microsoft-com:datatypes" dt:dt="r8">29375</PassCount>
      <Enable xmlns:dt="urn:schemas-microsoft-com:datatypes" dt:dt="string">True</Enable>
      <ExclusionZone xmlns:dt="urn:schemas-microsoft-com:datatypes" dt:dt="string">False</ExclusionZone>
      <Depth xmlns:dt="urn:schemas-microsoft-com:datatypes" dt:dt="r8">9.52391471994223E-06</Depth>
      <Blur xmlns:dt="urn:schemas-microsoft-com:datatypes" dt:dt="r8">0</Blur>
      <InteractionDiameter xmlns:dt="urn:schemas-microsoft-com:datatypes" dt:dt="r8">0</InteractionDiameter>
      <RelativeInteractionDiameter xmlns:dt="urn:schemas-microsoft-com:datatypes" dt:dt="r8">0</RelativeInteractionDiameter>
      <TotalDiameter xmlns:dt="urn:schemas-microsoft-com:datatypes" dt:dt="r8">0.000000035</TotalDiameter>
      <VolumePerDose xmlns:dt="urn:schemas-microsoft-com:datatypes" dt:dt="r8">0.000000001</VolumePerDose>
      <Dose xmlns:dt="urn:schemas-microsoft-com:datatypes" dt:dt="r8">5.56995657142843E-08</Dose>
      <SaturationSputterRate xmlns:dt="urn:schemas-microsoft-com:datatypes" dt:dt="r8">0</SaturationSputterRate>
      <TotalVolumeSputterRate xmlns:dt="urn:schemas-microsoft-com:datatypes" dt:dt="r8">5.80697599999985E-19</TotalVolumeSputterRate>
      <SaturationCurrentDensity xmlns:dt="urn:schemas-microsoft-com:datatypes" dt:dt="r8">1</SaturationCurrentDensity>
      <MaximumDosePerArea xmlns:dt="urn:schemas-microsoft-com:datatypes" dt:dt="r8">0</MaximumDosePerArea>
      <VolumeEtchRate xmlns:dt="urn:schemas-microsoft-com:datatypes" dt:dt="r8">5.80697599999985E-19</VolumeEtchRate>
      <VolumeGasAssistedRate xmlns:dt="urn:schemas-microsoft-com:datatypes" dt:dt="r8">0</VolumeGasAssistedRate>
      <VolumeDoseLimitedRate xmlns:dt="urn:schemas-microsoft-com:datatypes" dt:dt="r8">0</VolumeDoseLimitedRate>
      <TotalLinearSputterRate xmlns:dt="urn:schemas-microsoft-com:datatypes" dt:dt="r8">6.03565018655333E-04</TotalLinearSputterRate>
      <TotalBeamArea xmlns:dt="urn:schemas-microsoft-com:datatypes" dt:dt="r8">9.62112750161874E-16</TotalBeamArea>
      <DepthPerPass xmlns:dt="urn:schemas-microsoft-com:datatypes" dt:dt="r8">3.24218373444842E-10</DepthPerPass>
      <AreaCalculation xmlns:dt="urn:schemas-microsoft-com:datatypes" dt:dt="string">Pattern</AreaCalculation>
      <CrossSectionMill xmlns:dt="urn:schemas-microsoft-com:datatypes" dt:dt="string">False</CrossSectionMill>
      <Width xmlns:dt="urn:schemas-microsoft-com:datatypes" dt:dt="r8">0.000004</Width>
      <Length xmlns:dt="urn:schemas-microsoft-com:datatypes" dt:dt="r8">4.99999999999979E-07</Length>
      <ScanDirection xmlns:dt="urn:schemas-microsoft-com:datatypes" dt:dt="string">RightToLeft</ScanDirection>
      <ScanType xmlns:dt="urn:schemas-microsoft-com:datatypes" dt:dt="string">Serpentine</ScanType>
      <PitchX xmlns:dt="urn:schemas-microsoft-com:datatypes" dt:dt="r8">0.0000000175</PitchX>
      <PitchY xmlns:dt="urn:schemas-microsoft-com:datatypes" dt:dt="r8">0.0000000175</PitchY>
      <EqualPitch xmlns:dt="urn:schemas-microsoft-com:datatypes" dt:dt="string">True</EqualPitch>
      <OverlapX xmlns:dt="urn:schemas-microsoft-com:datatypes" dt:dt="r8">50</OverlapX>
      <OverlapY xmlns:dt="urn:schemas-microsoft-com:datatypes" dt:dt="r8">50</OverlapY>
      <ScanMethod xmlns:dt="urn:schemas-microsoft-com:datatypes" dt:dt="string">MultiScan</ScanMethod>
      <MultiScanPassCount xmlns:dt="urn:schemas-microsoft-com:datatypes" dt:dt="r8">1</MultiScanPassCount>
      <ScanRatio xmlns:dt="urn:schemas-microsoft-com:datatypes" dt:dt="r8">0.3</ScanRatio>
    </PatternRegularCrossSection>
    <PatternRegularCrossSection>
      <Application xmlns:dt="urn:schemas-microsoft-com:datatypes" dt:dt="string">Si-multipass</Application>
      <Beam xmlns:dt="urn:schemas-microsoft-com:datatypes" dt:dt="string">Ion</Beam>
      <DwellTime xmlns:dt="urn:schemas-microsoft-com:datatypes" dt:dt="r8">0.000001</DwellTime>
      <CenterX xmlns:dt="urn:schemas-microsoft-com:datatypes" dt:dt="r8">-2.30786017628208E-05</CenterX>
      <CenterY xmlns:dt="urn:schemas-microsoft-com:datatypes" dt:dt="r8">-2.31295806624012E-06</CenterY>
      <Rotation xmlns:dt="urn:schemas-microsoft-com:datatypes" dt:dt="r8">0</Rotation>
      <GasType xmlns:dt="urn:schemas-microsoft-com:datatypes" dt:dt="string">
      </GasType>
      <GasSetpoint xmlns:dt="urn:schemas-microsoft-com:datatypes" dt:dt="string">
      </GasSetpoint>
      <GasNeedlePosition xmlns:dt="urn:schemas-microsoft-com:datatypes" dt:dt="string">
      </GasNeedlePosition>
      <Defocus xmlns:dt="urn:schemas-microsoft-com:datatypes" dt:dt="r8">0</Defocus>
      <RefreshTime xmlns:dt="urn:schemas-microsoft-com:datatypes" dt:dt="r8">0</RefreshTime>
      <TotalTime xmlns:dt="urn:schemas-microsoft-com:datatypes" dt:dt="r8">33.4875</TotalTime>
      <PassCount xmlns:dt="urn:schemas-microsoft-com:datatypes" dt:dt="r8">29375</PassCount>
      <Enable xmlns:dt="urn:schemas-microsoft-com:datatypes" dt:dt="string">True</Enable>
      <ExclusionZone xmlns:dt="urn:schemas-microsoft-com:datatypes" dt:dt="string">False</ExclusionZone>
      <Depth xmlns:dt="urn:schemas-microsoft-com:datatypes" dt:dt="r8">9.52391471994223E-06</Depth>
      <Blur xmlns:dt="urn:schemas-microsoft-com:datatypes" dt:dt="r8">0</Blur>
      <InteractionDiameter xmlns:dt="urn:schemas-microsoft-com:datatypes" dt:dt="r8">0</InteractionDiameter>
      <RelativeInteractionDiameter xmlns:dt="urn:schemas-microsoft-com:datatypes" dt:dt="r8">0</RelativeInteractionDiameter>
      <TotalDiameter xmlns:dt="urn:schemas-microsoft-com:datatypes" dt:dt="r8">0.000000035</TotalDiameter>
      <VolumePerDose xmlns:dt="urn:schemas-microsoft-com:datatypes" dt:dt="r8">0.000000001</VolumePerDose>
      <Dose xmlns:dt="urn:schemas-microsoft-com:datatypes" dt:dt="r8">5.56995657142843E-08</Dose>
      <SaturationSputterRate xmlns:dt="urn:schemas-microsoft-com:datatypes" dt:dt="r8">0</SaturationSputterRate>
      <TotalVolumeSputterRate xmlns:dt="urn:schemas-microsoft-com:datatypes" dt:dt="r8">5.80697599999985E-19</TotalVolumeSputterRate>
      <SaturationCurrentDensity xmlns:dt="urn:schemas-microsoft-com:datatypes" dt:dt="r8">1</SaturationCurrentDensity>
      <MaximumDosePerArea xmlns:dt="urn:schemas-microsoft-com:datatypes" dt:dt="r8">0</MaximumDosePerArea>
      <VolumeEtchRate xmlns:dt="urn:schemas-microsoft-com:datatypes" dt:dt="r8">5.80697599999985E-19</VolumeEtchRate>
      <VolumeGasAssistedRate xmlns:dt="urn:schemas-microsoft-com:datatypes" dt:dt="r8">0</VolumeGasAssistedRate>
      <VolumeDoseLimitedRate xmlns:dt="urn:schemas-microsoft-com:datatypes" dt:dt="r8">0</VolumeDoseLimitedRate>
      <TotalLinearSputterRate xmlns:dt="urn:schemas-microsoft-com:datatypes" dt:dt="r8">6.03565018655333E-04</TotalLinearSputterRate>
      <TotalBeamArea xmlns:dt="urn:schemas-microsoft-com:datatypes" dt:dt="r8">9.62112750161874E-16</TotalBeamArea>
      <DepthPerPass xmlns:dt="urn:schemas-microsoft-com:datatypes" dt:dt="r8">3.24218373444842E-10</DepthPerPass>
      <AreaCalculation xmlns:dt="urn:schemas-microsoft-com:datatypes" dt:dt="string">Pattern</AreaCalculation>
      <CrossSectionMill xmlns:dt="urn:schemas-microsoft-com:datatypes" dt:dt="string">False</CrossSectionMill>
      <Width xmlns:dt="urn:schemas-microsoft-com:datatypes" dt:dt="r8">0.000004</Width>
      <Length xmlns:dt="urn:schemas-microsoft-com:datatypes" dt:dt="r8">4.99999999999992E-07</Length>
      <ScanDirection xmlns:dt="urn:schemas-microsoft-com:datatypes" dt:dt="string">RightToLeft</ScanDirection>
      <ScanType xmlns:dt="urn:schemas-microsoft-com:datatypes" dt:dt="string">Serpentine</ScanType>
      <PitchX xmlns:dt="urn:schemas-microsoft-com:datatypes" dt:dt="r8">0.0000000175</PitchX>
      <PitchY xmlns:dt="urn:schemas-microsoft-com:datatypes" dt:dt="r8">0.0000000175</PitchY>
      <EqualPitch xmlns:dt="urn:schemas-microsoft-com:datatypes" dt:dt="string">True</EqualPitch>
      <OverlapX xmlns:dt="urn:schemas-microsoft-com:datatypes" dt:dt="r8">50</OverlapX>
      <OverlapY xmlns:dt="urn:schemas-microsoft-com:datatypes" dt:dt="r8">50</OverlapY>
      <ScanMethod xmlns:dt="urn:schemas-microsoft-com:datatypes" dt:dt="string">MultiScan</ScanMethod>
      <MultiScanPassCount xmlns:dt="urn:schemas-microsoft-com:datatypes" dt:dt="r8">1</MultiScanPassCount>
      <ScanRatio xmlns:dt="urn:schemas-microsoft-com:datatypes" dt:dt="r8">0.3</ScanRatio>
    </PatternRegularCrossSection>
    <PatternRegularCrossSection>
      <Application xmlns:dt="urn:schemas-microsoft-com:datatypes" dt:dt="string">Si-multipass</Application>
      <Beam xmlns:dt="urn:schemas-microsoft-com:datatypes" dt:dt="string">Ion</Beam>
      <DwellTime xmlns:dt="urn:schemas-microsoft-com:datatypes" dt:dt="r8">0.000001</DwellTime>
      <CenterX xmlns:dt="urn:schemas-microsoft-com:datatypes" dt:dt="r8">-2.30786017628208E-05</CenterX>
      <CenterY xmlns:dt="urn:schemas-microsoft-com:datatypes" dt:dt="r8">-3.06295806624002E-06</CenterY>
      <Rotation xmlns:dt="urn:schemas-microsoft-com:datatypes" dt:dt="r8">0</Rotation>
      <GasType xmlns:dt="urn:schemas-microsoft-com:datatypes" dt:dt="string">
      </GasType>
      <GasSetpoint xmlns:dt="urn:schemas-microsoft-com:datatypes" dt:dt="string">
      </GasSetpoint>
      <GasNeedlePosition xmlns:dt="urn:schemas-microsoft-com:datatypes" dt:dt="string">
      </GasNeedlePosition>
      <Defocus xmlns:dt="urn:schemas-microsoft-com:datatypes" dt:dt="r8">0</Defocus>
      <RefreshTime xmlns:dt="urn:schemas-microsoft-com:datatypes" dt:dt="r8">0</RefreshTime>
      <TotalTime xmlns:dt="urn:schemas-microsoft-com:datatypes" dt:dt="r8">33.4875</TotalTime>
      <PassCount xmlns:dt="urn:schemas-microsoft-com:datatypes" dt:dt="r8">29375</PassCount>
      <Enable xmlns:dt="urn:schemas-microsoft-com:datatypes" dt:dt="string">True</Enable>
      <ExclusionZone xmlns:dt="urn:schemas-microsoft-com:datatypes" dt:dt="string">False</ExclusionZone>
      <Depth xmlns:dt="urn:schemas-microsoft-com:datatypes" dt:dt="r8">9.52391471994223E-06</Depth>
      <Blur xmlns:dt="urn:schemas-microsoft-com:datatypes" dt:dt="r8">0</Blur>
      <InteractionDiameter xmlns:dt="urn:schemas-microsoft-com:datatypes" dt:dt="r8">0</InteractionDiameter>
      <RelativeInteractionDiameter xmlns:dt="urn:schemas-microsoft-com:datatypes" dt:dt="r8">0</RelativeInteractionDiameter>
      <TotalDiameter xmlns:dt="urn:schemas-microsoft-com:datatypes" dt:dt="r8">0.000000035</TotalDiameter>
      <VolumePerDose xmlns:dt="urn:schemas-microsoft-com:datatypes" dt:dt="r8">0.000000001</VolumePerDose>
      <Dose xmlns:dt="urn:schemas-microsoft-com:datatypes" dt:dt="r8">5.56995657142843E-08</Dose>
      <SaturationSputterRate xmlns:dt="urn:schemas-microsoft-com:datatypes" dt:dt="r8">0</SaturationSputterRate>
      <TotalVolumeSputterRate xmlns:dt="urn:schemas-microsoft-com:datatypes" dt:dt="r8">5.80697599999985E-19</TotalVolumeSputterRate>
      <SaturationCurrentDensity xmlns:dt="urn:schemas-microsoft-com:datatypes" dt:dt="r8">1</SaturationCurrentDensity>
      <MaximumDosePerArea xmlns:dt="urn:schemas-microsoft-com:datatypes" dt:dt="r8">0</MaximumDosePerArea>
      <VolumeEtchRate xmlns:dt="urn:schemas-microsoft-com:datatypes" dt:dt="r8">5.80697599999985E-19</VolumeEtchRate>
      <VolumeGasAssistedRate xmlns:dt="urn:schemas-microsoft-com:datatypes" dt:dt="r8">0</VolumeGasAssistedRate>
      <VolumeDoseLimitedRate xmlns:dt="urn:schemas-microsoft-com:datatypes" dt:dt="r8">0</VolumeDoseLimitedRate>
      <TotalLinearSputterRate xmlns:dt="urn:schemas-microsoft-com:datatypes" dt:dt="r8">6.03565018655333E-04</TotalLinearSputterRate>
      <TotalBeamArea xmlns:dt="urn:schemas-microsoft-com:datatypes" dt:dt="r8">9.62112750161874E-16</TotalBeamArea>
      <DepthPerPass xmlns:dt="urn:schemas-microsoft-com:datatypes" dt:dt="r8">3.24218373444842E-10</DepthPerPass>
      <AreaCalculation xmlns:dt="urn:schemas-microsoft-com:datatypes" dt:dt="string">Pattern</AreaCalculation>
      <CrossSectionMill xmlns:dt="urn:schemas-microsoft-com:datatypes" dt:dt="string">False</CrossSectionMill>
      <Width xmlns:dt="urn:schemas-microsoft-com:datatypes" dt:dt="r8">0.000004</Width>
      <Length xmlns:dt="urn:schemas-microsoft-com:datatypes" dt:dt="r8">4.99999999999993E-07</Length>
      <ScanDirection xmlns:dt="urn:schemas-microsoft-com:datatypes" dt:dt="string">RightToLeft</ScanDirection>
      <ScanType xmlns:dt="urn:schemas-microsoft-com:datatypes" dt:dt="string">Serpentine</ScanType>
      <PitchX xmlns:dt="urn:schemas-microsoft-com:datatypes" dt:dt="r8">0.0000000175</PitchX>
      <PitchY xmlns:dt="urn:schemas-microsoft-com:datatypes" dt:dt="r8">0.0000000175</PitchY>
      <EqualPitch xmlns:dt="urn:schemas-microsoft-com:datatypes" dt:dt="string">True</EqualPitch>
      <OverlapX xmlns:dt="urn:schemas-microsoft-com:datatypes" dt:dt="r8">50</OverlapX>
      <OverlapY xmlns:dt="urn:schemas-microsoft-com:datatypes" dt:dt="r8">50</OverlapY>
      <ScanMethod xmlns:dt="urn:schemas-microsoft-com:datatypes" dt:dt="string">MultiScan</ScanMethod>
      <MultiScanPassCount xmlns:dt="urn:schemas-microsoft-com:datatypes" dt:dt="r8">1</MultiScanPassCount>
      <ScanRatio xmlns:dt="urn:schemas-microsoft-com:datatypes" dt:dt="r8">0.3</ScanRatio>
    </PatternRegularCrossSection>
  </PatternGroup>
  <PatternGroup>
    <PatternRegularCrossSection>
      <Application xmlns:dt="urn:schemas-microsoft-com:datatypes" dt:dt="string">Si-multipass</Application>
      <Beam xmlns:dt="urn:schemas-microsoft-com:datatypes" dt:dt="string">Ion</Beam>
      <DwellTime xmlns:dt="urn:schemas-microsoft-com:datatypes" dt:dt="r8">0.000001</DwellTime>
      <CenterX xmlns:dt="urn:schemas-microsoft-com:datatypes" dt:dt="r8">1.97411404914436E-05</CenterX>
      <CenterY xmlns:dt="urn:schemas-microsoft-com:datatypes" dt:dt="r8">1.39133547008622E-06</CenterY>
      <Rotation xmlns:dt="urn:schemas-microsoft-com:datatypes" dt:dt="r8">0</Rotation>
      <GasType xmlns:dt="urn:schemas-microsoft-com:datatypes" dt:dt="string">
      </GasType>
      <GasSetpoint xmlns:dt="urn:schemas-microsoft-com:datatypes" dt:dt="string">
      </GasSetpoint>
      <GasNeedlePosition xmlns:dt="urn:schemas-microsoft-com:datatypes" dt:dt="string">
      </GasNeedlePosition>
      <Defocus xmlns:dt="urn:schemas-microsoft-com:datatypes" dt:dt="r8">0</Defocus>
      <RefreshTime xmlns:dt="urn:schemas-microsoft-com:datatypes" dt:dt="r8">0</RefreshTime>
      <TotalTime xmlns:dt="urn:schemas-microsoft-com:datatypes" dt:dt="r8">33.4875</TotalTime>
      <PassCount xmlns:dt="urn:schemas-microsoft-com:datatypes" dt:dt="r8">29375</PassCount>
      <Enable xmlns:dt="urn:schemas-microsoft-com:datatypes" dt:dt="string">True</Enable>
      <ExclusionZone xmlns:dt="urn:schemas-microsoft-com:datatypes" dt:dt="string">False</ExclusionZone>
      <Depth xmlns:dt="urn:schemas-microsoft-com:datatypes" dt:dt="r8">9.52391471994223E-06</Depth>
      <Blur xmlns:dt="urn:schemas-microsoft-com:datatypes" dt:dt="r8">0</Blur>
      <InteractionDiameter xmlns:dt="urn:schemas-microsoft-com:datatypes" dt:dt="r8">0</InteractionDiameter>
      <RelativeInteractionDiameter xmlns:dt="urn:schemas-microsoft-com:datatypes" dt:dt="r8">0</RelativeInteractionDiameter>
      <TotalDiameter xmlns:dt="urn:schemas-microsoft-com:datatypes" dt:dt="r8">0.000000035</TotalDiameter>
      <VolumePerDose xmlns:dt="urn:schemas-microsoft-com:datatypes" dt:dt="r8">0.000000001</VolumePerDose>
      <Dose xmlns:dt="urn:schemas-microsoft-com:datatypes" dt:dt="r8">5.56995657142843E-08</Dose>
      <SaturationSputterRate xmlns:dt="urn:schemas-microsoft-com:datatypes" dt:dt="r8">0</SaturationSputterRate>
      <TotalVolumeSputterRate xmlns:dt="urn:schemas-microsoft-com:datatypes" dt:dt="r8">5.80697599999985E-19</TotalVolumeSputterRate>
      <SaturationCurrentDensity xmlns:dt="urn:schemas-microsoft-com:datatypes" dt:dt="r8">1</SaturationCurrentDensity>
      <MaximumDosePerArea xmlns:dt="urn:schemas-microsoft-com:datatypes" dt:dt="r8">0</MaximumDosePerArea>
      <VolumeEtchRate xmlns:dt="urn:schemas-microsoft-com:datatypes" dt:dt="r8">5.80697599999985E-19</VolumeEtchRate>
      <VolumeGasAssistedRate xmlns:dt="urn:schemas-microsoft-com:datatypes" dt:dt="r8">0</VolumeGasAssistedRate>
      <VolumeDoseLimitedRate xmlns:dt="urn:schemas-microsoft-com:datatypes" dt:dt="r8">0</VolumeDoseLimitedRate>
      <TotalLinearSputterRate xmlns:dt="urn:schemas-microsoft-com:datatypes" dt:dt="r8">6.03565018655333E-04</TotalLinearSputterRate>
      <TotalBeamArea xmlns:dt="urn:schemas-microsoft-com:datatypes" dt:dt="r8">9.62112750161874E-16</TotalBeamArea>
      <DepthPerPass xmlns:dt="urn:schemas-microsoft-com:datatypes" dt:dt="r8">3.24218373444842E-10</DepthPerPass>
      <AreaCalculation xmlns:dt="urn:schemas-microsoft-com:datatypes" dt:dt="string">Pattern</AreaCalculation>
      <CrossSectionMill xmlns:dt="urn:schemas-microsoft-com:datatypes" dt:dt="string">False</CrossSectionMill>
      <Width xmlns:dt="urn:schemas-microsoft-com:datatypes" dt:dt="r8">3.99999999999998E-06</Width>
      <Length xmlns:dt="urn:schemas-microsoft-com:datatypes" dt:dt="r8">4.99999999999983E-07</Length>
      <ScanDirection xmlns:dt="urn:schemas-microsoft-com:datatypes" dt:dt="string">LeftToRight</ScanDirection>
      <ScanType xmlns:dt="urn:schemas-microsoft-com:datatypes" dt:dt="string">Serpentine</ScanType>
      <PitchX xmlns:dt="urn:schemas-microsoft-com:datatypes" dt:dt="r8">0.0000000175</PitchX>
      <PitchY xmlns:dt="urn:schemas-microsoft-com:datatypes" dt:dt="r8">0.0000000175</PitchY>
      <EqualPitch xmlns:dt="urn:schemas-microsoft-com:datatypes" dt:dt="string">True</EqualPitch>
      <OverlapX xmlns:dt="urn:schemas-microsoft-com:datatypes" dt:dt="r8">50</OverlapX>
      <OverlapY xmlns:dt="urn:schemas-microsoft-com:datatypes" dt:dt="r8">50</OverlapY>
      <ScanMethod xmlns:dt="urn:schemas-microsoft-com:datatypes" dt:dt="string">MultiScan</ScanMethod>
      <MultiScanPassCount xmlns:dt="urn:schemas-microsoft-com:datatypes" dt:dt="r8">1</MultiScanPassCount>
      <ScanRatio xmlns:dt="urn:schemas-microsoft-com:datatypes" dt:dt="r8">0.3</ScanRatio>
    </PatternRegularCrossSection>
    <PatternRegularCrossSection>
      <Application xmlns:dt="urn:schemas-microsoft-com:datatypes" dt:dt="string">Si-multipass</Application>
      <Beam xmlns:dt="urn:schemas-microsoft-com:datatypes" dt:dt="string">Ion</Beam>
      <DwellTime xmlns:dt="urn:schemas-microsoft-com:datatypes" dt:dt="r8">0.000001</DwellTime>
      <CenterX xmlns:dt="urn:schemas-microsoft-com:datatypes" dt:dt="r8">1.97411404914436E-05</CenterX>
      <CenterY xmlns:dt="urn:schemas-microsoft-com:datatypes" dt:dt="r8">6.41335470086294E-07</CenterY>
      <Rotation xmlns:dt="urn:schemas-microsoft-com:datatypes" dt:dt="r8">0</Rotation>
      <GasType xmlns:dt="urn:schemas-microsoft-com:datatypes" dt:dt="string">
      </GasType>
      <GasSetpoint xmlns:dt="urn:schemas-microsoft-com:datatypes" dt:dt="string">
      </GasSetpoint>
      <GasNeedlePosition xmlns:dt="urn:schemas-microsoft-com:datatypes" dt:dt="string">
      </GasNeedlePosition>
      <Defocus xmlns:dt="urn:schemas-microsoft-com:datatypes" dt:dt="r8">0</Defocus>
      <RefreshTime xmlns:dt="urn:schemas-microsoft-com:datatypes" dt:dt="r8">0</RefreshTime>
      <TotalTime xmlns:dt="urn:schemas-microsoft-com:datatypes" dt:dt="r8">33.4875</TotalTime>
      <PassCount xmlns:dt="urn:schemas-microsoft-com:datatypes" dt:dt="r8">29375</PassCount>
      <Enable xmlns:dt="urn:schemas-microsoft-com:datatypes" dt:dt="string">True</Enable>
      <ExclusionZone xmlns:dt="urn:schemas-microsoft-com:datatypes" dt:dt="string">False</ExclusionZone>
      <Depth xmlns:dt="urn:schemas-microsoft-com:datatypes" dt:dt="r8">9.52391471994223E-06</Depth>
      <Blur xmlns:dt="urn:schemas-microsoft-com:datatypes" dt:dt="r8">0</Blur>
      <InteractionDiameter xmlns:dt="urn:schemas-microsoft-com:datatypes" dt:dt="r8">0</InteractionDiameter>
      <RelativeInteractionDiameter xmlns:dt="urn:schemas-microsoft-com:datatypes" dt:dt="r8">0</RelativeInteractionDiameter>
      <TotalDiameter xmlns:dt="urn:schemas-microsoft-com:datatypes" dt:dt="r8">0.000000035</TotalDiameter>
      <VolumePerDose xmlns:dt="urn:schemas-microsoft-com:datatypes" dt:dt="r8">0.000000001</VolumePerDose>
      <Dose xmlns:dt="urn:schemas-microsoft-com:datatypes" dt:dt="r8">5.56995657142843E-08</Dose>
      <SaturationSputterRate xmlns:dt="urn:schemas-microsoft-com:datatypes" dt:dt="r8">0</SaturationSputterRate>
      <TotalVolumeSputterRate xmlns:dt="urn:schemas-microsoft-com:datatypes" dt:dt="r8">5.80697599999985E-19</TotalVolumeSputterRate>
      <SaturationCurrentDensity xmlns:dt="urn:schemas-microsoft-com:datatypes" dt:dt="r8">1</SaturationCurrentDensity>
      <MaximumDosePerArea xmlns:dt="urn:schemas-microsoft-com:datatypes" dt:dt="r8">0</MaximumDosePerArea>
      <VolumeEtchRate xmlns:dt="urn:schemas-microsoft-com:datatypes" dt:dt="r8">5.80697599999985E-19</VolumeEtchRate>
      <VolumeGasAssistedRate xmlns:dt="urn:schemas-microsoft-com:datatypes" dt:dt="r8">0</VolumeGasAssistedRate>
      <VolumeDoseLimitedRate xmlns:dt="urn:schemas-microsoft-com:datatypes" dt:dt="r8">0</VolumeDoseLimitedRate>
      <TotalLinearSputterRate xmlns:dt="urn:schemas-microsoft-com:datatypes" dt:dt="r8">6.03565018655333E-04</TotalLinearSputterRate>
      <TotalBeamArea xmlns:dt="urn:schemas-microsoft-com:datatypes" dt:dt="r8">9.62112750161874E-16</TotalBeamArea>
      <DepthPerPass xmlns:dt="urn:schemas-microsoft-com:datatypes" dt:dt="r8">3.24218373444842E-10</DepthPerPass>
      <AreaCalculation xmlns:dt="urn:schemas-microsoft-com:datatypes" dt:dt="string">Pattern</AreaCalculation>
      <CrossSectionMill xmlns:dt="urn:schemas-microsoft-com:datatypes" dt:dt="string">False</CrossSectionMill>
      <Width xmlns:dt="urn:schemas-microsoft-com:datatypes" dt:dt="r8">3.99999999999998E-06</Width>
      <Length xmlns:dt="urn:schemas-microsoft-com:datatypes" dt:dt="r8">4.99999999999987E-07</Length>
      <ScanDirection xmlns:dt="urn:schemas-microsoft-com:datatypes" dt:dt="string">LeftToRight</ScanDirection>
      <ScanType xmlns:dt="urn:schemas-microsoft-com:datatypes" dt:dt="string">Serpentine</ScanType>
      <PitchX xmlns:dt="urn:schemas-microsoft-com:datatypes" dt:dt="r8">0.0000000175</PitchX>
      <PitchY xmlns:dt="urn:schemas-microsoft-com:datatypes" dt:dt="r8">0.0000000175</PitchY>
      <EqualPitch xmlns:dt="urn:schemas-microsoft-com:datatypes" dt:dt="string">True</EqualPitch>
      <OverlapX xmlns:dt="urn:schemas-microsoft-com:datatypes" dt:dt="r8">50</OverlapX>
      <OverlapY xmlns:dt="urn:schemas-microsoft-com:datatypes" dt:dt="r8">50</OverlapY>
      <ScanMethod xmlns:dt="urn:schemas-microsoft-com:datatypes" dt:dt="string">MultiScan</ScanMethod>
      <MultiScanPassCount xmlns:dt="urn:schemas-microsoft-com:datatypes" dt:dt="r8">1</MultiScanPassCount>
      <ScanRatio xmlns:dt="urn:schemas-microsoft-com:datatypes" dt:dt="r8">0.3</ScanRatio>
    </PatternRegularCrossSection>
    <PatternRegularCrossSection>
      <Application xmlns:dt="urn:schemas-microsoft-com:datatypes" dt:dt="string">Si-multipass</Application>
      <Beam xmlns:dt="urn:schemas-microsoft-com:datatypes" dt:dt="string">Ion</Beam>
      <DwellTime xmlns:dt="urn:schemas-microsoft-com:datatypes" dt:dt="r8">0.000001</DwellTime>
      <CenterX xmlns:dt="urn:schemas-microsoft-com:datatypes" dt:dt="r8">1.97411404914436E-05</CenterX>
      <CenterY xmlns:dt="urn:schemas-microsoft-com:datatypes" dt:dt="r8">-1.08664529913626E-07</CenterY>
      <Rotation xmlns:dt="urn:schemas-microsoft-com:datatypes" dt:dt="r8">0</Rotation>
      <GasType xmlns:dt="urn:schemas-microsoft-com:datatypes" dt:dt="string">
      </GasType>
      <GasSetpoint xmlns:dt="urn:schemas-microsoft-com:datatypes" dt:dt="string">
      </GasSetpoint>
      <GasNeedlePosition xmlns:dt="urn:schemas-microsoft-com:datatypes" dt:dt="string">
      </GasNeedlePosition>
      <Defocus xmlns:dt="urn:schemas-microsoft-com:datatypes" dt:dt="r8">0</Defocus>
      <RefreshTime xmlns:dt="urn:schemas-microsoft-com:datatypes" dt:dt="r8">0</RefreshTime>
      <TotalTime xmlns:dt="urn:schemas-microsoft-com:datatypes" dt:dt="r8">33.4875</TotalTime>
      <PassCount xmlns:dt="urn:schemas-microsoft-com:datatypes" dt:dt="r8">29375</PassCount>
      <Enable xmlns:dt="urn:schemas-microsoft-com:datatypes" dt:dt="string">True</Enable>
      <ExclusionZone xmlns:dt="urn:schemas-microsoft-com:datatypes" dt:dt="string">False</ExclusionZone>
      <Depth xmlns:dt="urn:schemas-microsoft-com:datatypes" dt:dt="r8">9.52391471994223E-06</Depth>
      <Blur xmlns:dt="urn:schemas-microsoft-com:datatypes" dt:dt="r8">0</Blur>
      <InteractionDiameter xmlns:dt="urn:schemas-microsoft-com:datatypes" dt:dt="r8">0</InteractionDiameter>
      <RelativeInteractionDiameter xmlns:dt="urn:schemas-microsoft-com:datatypes" dt:dt="r8">0</RelativeInteractionDiameter>
      <TotalDiameter xmlns:dt="urn:schemas-microsoft-com:datatypes" dt:dt="r8">0.000000035</TotalDiameter>
      <VolumePerDose xmlns:dt="urn:schemas-microsoft-com:datatypes" dt:dt="r8">0.000000001</VolumePerDose>
      <Dose xmlns:dt="urn:schemas-microsoft-com:datatypes" dt:dt="r8">5.56995657142843E-08</Dose>
      <SaturationSputterRate xmlns:dt="urn:schemas-microsoft-com:datatypes" dt:dt="r8">0</SaturationSputterRate>
      <TotalVolumeSputterRate xmlns:dt="urn:schemas-microsoft-com:datatypes" dt:dt="r8">5.80697599999985E-19</TotalVolumeSputterRate>
      <SaturationCurrentDensity xmlns:dt="urn:schemas-microsoft-com:datatypes" dt:dt="r8">1</SaturationCurrentDensity>
      <MaximumDosePerArea xmlns:dt="urn:schemas-microsoft-com:datatypes" dt:dt="r8">0</MaximumDosePerArea>
      <VolumeEtchRate xmlns:dt="urn:schemas-microsoft-com:datatypes" dt:dt="r8">5.80697599999985E-19</VolumeEtchRate>
      <VolumeGasAssistedRate xmlns:dt="urn:schemas-microsoft-com:datatypes" dt:dt="r8">0</VolumeGasAssistedRate>
      <VolumeDoseLimitedRate xmlns:dt="urn:schemas-microsoft-com:datatypes" dt:dt="r8">0</VolumeDoseLimitedRate>
      <TotalLinearSputterRate xmlns:dt="urn:schemas-microsoft-com:datatypes" dt:dt="r8">6.03565018655333E-04</TotalLinearSputterRate>
      <TotalBeamArea xmlns:dt="urn:schemas-microsoft-com:datatypes" dt:dt="r8">9.62112750161874E-16</TotalBeamArea>
      <DepthPerPass xmlns:dt="urn:schemas-microsoft-com:datatypes" dt:dt="r8">3.24218373444842E-10</DepthPerPass>
      <AreaCalculation xmlns:dt="urn:schemas-microsoft-com:datatypes" dt:dt="string">Pattern</AreaCalculation>
      <CrossSectionMill xmlns:dt="urn:schemas-microsoft-com:datatypes" dt:dt="string">False</CrossSectionMill>
      <Width xmlns:dt="urn:schemas-microsoft-com:datatypes" dt:dt="r8">3.99999999999998E-06</Width>
      <Length xmlns:dt="urn:schemas-microsoft-com:datatypes" dt:dt="r8">4.99999999999983E-07</Length>
      <ScanDirection xmlns:dt="urn:schemas-microsoft-com:datatypes" dt:dt="string">LeftToRight</ScanDirection>
      <ScanType xmlns:dt="urn:schemas-microsoft-com:datatypes" dt:dt="string">Serpentine</ScanType>
      <PitchX xmlns:dt="urn:schemas-microsoft-com:datatypes" dt:dt="r8">0.0000000175</PitchX>
      <PitchY xmlns:dt="urn:schemas-microsoft-com:datatypes" dt:dt="r8">0.0000000175</PitchY>
      <EqualPitch xmlns:dt="urn:schemas-microsoft-com:datatypes" dt:dt="string">True</EqualPitch>
      <OverlapX xmlns:dt="urn:schemas-microsoft-com:datatypes" dt:dt="r8">50</OverlapX>
      <OverlapY xmlns:dt="urn:schemas-microsoft-com:datatypes" dt:dt="r8">50</OverlapY>
      <ScanMethod xmlns:dt="urn:schemas-microsoft-com:datatypes" dt:dt="string">MultiScan</ScanMethod>
      <MultiScanPassCount xmlns:dt="urn:schemas-microsoft-com:datatypes" dt:dt="r8">1</MultiScanPassCount>
      <ScanRatio xmlns:dt="urn:schemas-microsoft-com:datatypes" dt:dt="r8">0.3</ScanRatio>
    </PatternRegularCrossSection>
    <PatternRegularCrossSection>
      <Application xmlns:dt="urn:schemas-microsoft-com:datatypes" dt:dt="string">Si-multipass</Application>
      <Beam xmlns:dt="urn:schemas-microsoft-com:datatypes" dt:dt="string">Ion</Beam>
      <DwellTime xmlns:dt="urn:schemas-microsoft-com:datatypes" dt:dt="r8">0.000001</DwellTime>
      <CenterX xmlns:dt="urn:schemas-microsoft-com:datatypes" dt:dt="r8">1.97411404914436E-05</CenterX>
      <CenterY xmlns:dt="urn:schemas-microsoft-com:datatypes" dt:dt="r8">-8.58664529913577E-07</CenterY>
      <Rotation xmlns:dt="urn:schemas-microsoft-com:datatypes" dt:dt="r8">0</Rotation>
      <GasType xmlns:dt="urn:schemas-microsoft-com:datatypes" dt:dt="string">
      </GasType>
      <GasSetpoint xmlns:dt="urn:schemas-microsoft-com:datatypes" dt:dt="string">
      </GasSetpoint>
      <GasNeedlePosition xmlns:dt="urn:schemas-microsoft-com:datatypes" dt:dt="string">
      </GasNeedlePosition>
      <Defocus xmlns:dt="urn:schemas-microsoft-com:datatypes" dt:dt="r8">0</Defocus>
      <RefreshTime xmlns:dt="urn:schemas-microsoft-com:datatypes" dt:dt="r8">0</RefreshTime>
      <TotalTime xmlns:dt="urn:schemas-microsoft-com:datatypes" dt:dt="r8">33.4875</TotalTime>
      <PassCount xmlns:dt="urn:schemas-microsoft-com:datatypes" dt:dt="r8">29375</PassCount>
      <Enable xmlns:dt="urn:schemas-microsoft-com:datatypes" dt:dt="string">True</Enable>
      <ExclusionZone xmlns:dt="urn:schemas-microsoft-com:datatypes" dt:dt="string">False</ExclusionZone>
      <Depth xmlns:dt="urn:schemas-microsoft-com:datatypes" dt:dt="r8">9.52391471994223E-06</Depth>
      <Blur xmlns:dt="urn:schemas-microsoft-com:datatypes" dt:dt="r8">0</Blur>
      <InteractionDiameter xmlns:dt="urn:schemas-microsoft-com:datatypes" dt:dt="r8">0</InteractionDiameter>
      <RelativeInteractionDiameter xmlns:dt="urn:schemas-microsoft-com:datatypes" dt:dt="r8">0</RelativeInteractionDiameter>
      <TotalDiameter xmlns:dt="urn:schemas-microsoft-com:datatypes" dt:dt="r8">0.000000035</TotalDiameter>
      <VolumePerDose xmlns:dt="urn:schemas-microsoft-com:datatypes" dt:dt="r8">0.000000001</VolumePerDose>
      <Dose xmlns:dt="urn:schemas-microsoft-com:datatypes" dt:dt="r8">5.56995657142843E-08</Dose>
      <SaturationSputterRate xmlns:dt="urn:schemas-microsoft-com:datatypes" dt:dt="r8">0</SaturationSputterRate>
      <TotalVolumeSputterRate xmlns:dt="urn:schemas-microsoft-com:datatypes" dt:dt="r8">5.80697599999985E-19</TotalVolumeSputterRate>
      <SaturationCurrentDensity xmlns:dt="urn:schemas-microsoft-com:datatypes" dt:dt="r8">1</SaturationCurrentDensity>
      <MaximumDosePerArea xmlns:dt="urn:schemas-microsoft-com:datatypes" dt:dt="r8">0</MaximumDosePerArea>
      <VolumeEtchRate xmlns:dt="urn:schemas-microsoft-com:datatypes" dt:dt="r8">5.80697599999985E-19</VolumeEtchRate>
      <VolumeGasAssistedRate xmlns:dt="urn:schemas-microsoft-com:datatypes" dt:dt="r8">0</VolumeGasAssistedRate>
      <VolumeDoseLimitedRate xmlns:dt="urn:schemas-microsoft-com:datatypes" dt:dt="r8">0</VolumeDoseLimitedRate>
      <TotalLinearSputterRate xmlns:dt="urn:schemas-microsoft-com:datatypes" dt:dt="r8">6.03565018655333E-04</TotalLinearSputterRate>
      <TotalBeamArea xmlns:dt="urn:schemas-microsoft-com:datatypes" dt:dt="r8">9.62112750161874E-16</TotalBeamArea>
      <DepthPerPass xmlns:dt="urn:schemas-microsoft-com:datatypes" dt:dt="r8">3.24218373444842E-10</DepthPerPass>
      <AreaCalculation xmlns:dt="urn:schemas-microsoft-com:datatypes" dt:dt="string">Pattern</AreaCalculation>
      <CrossSectionMill xmlns:dt="urn:schemas-microsoft-com:datatypes" dt:dt="string">False</CrossSectionMill>
      <Width xmlns:dt="urn:schemas-microsoft-com:datatypes" dt:dt="r8">3.99999999999998E-06</Width>
      <Length xmlns:dt="urn:schemas-microsoft-com:datatypes" dt:dt="r8">4.99999999999984E-07</Length>
      <ScanDirection xmlns:dt="urn:schemas-microsoft-com:datatypes" dt:dt="string">LeftToRight</ScanDirection>
      <ScanType xmlns:dt="urn:schemas-microsoft-com:datatypes" dt:dt="string">Serpentine</ScanType>
      <PitchX xmlns:dt="urn:schemas-microsoft-com:datatypes" dt:dt="r8">0.0000000175</PitchX>
      <PitchY xmlns:dt="urn:schemas-microsoft-com:datatypes" dt:dt="r8">0.0000000175</PitchY>
      <EqualPitch xmlns:dt="urn:schemas-microsoft-com:datatypes" dt:dt="string">True</EqualPitch>
      <OverlapX xmlns:dt="urn:schemas-microsoft-com:datatypes" dt:dt="r8">50</OverlapX>
      <OverlapY xmlns:dt="urn:schemas-microsoft-com:datatypes" dt:dt="r8">50</OverlapY>
      <ScanMethod xmlns:dt="urn:schemas-microsoft-com:datatypes" dt:dt="string">MultiScan</ScanMethod>
      <MultiScanPassCount xmlns:dt="urn:schemas-microsoft-com:datatypes" dt:dt="r8">1</MultiScanPassCount>
      <ScanRatio xmlns:dt="urn:schemas-microsoft-com:datatypes" dt:dt="r8">0.3</ScanRatio>
    </PatternRegularCrossSection>
    <PatternRegularCrossSection>
      <Application xmlns:dt="urn:schemas-microsoft-com:datatypes" dt:dt="string">Si-multipass</Application>
      <Beam xmlns:dt="urn:schemas-microsoft-com:datatypes" dt:dt="string">Ion</Beam>
      <DwellTime xmlns:dt="urn:schemas-microsoft-com:datatypes" dt:dt="r8">0.000001</DwellTime>
      <CenterX xmlns:dt="urn:schemas-microsoft-com:datatypes" dt:dt="r8">1.97411404914436E-05</CenterX>
      <CenterY xmlns:dt="urn:schemas-microsoft-com:datatypes" dt:dt="r8">-1.60866452991353E-06</CenterY>
      <Rotation xmlns:dt="urn:schemas-microsoft-com:datatypes" dt:dt="r8">0</Rotation>
      <GasType xmlns:dt="urn:schemas-microsoft-com:datatypes" dt:dt="string">
      </GasType>
      <GasSetpoint xmlns:dt="urn:schemas-microsoft-com:datatypes" dt:dt="string">
      </GasSetpoint>
      <GasNeedlePosition xmlns:dt="urn:schemas-microsoft-com:datatypes" dt:dt="string">
      </GasNeedlePosition>
      <Defocus xmlns:dt="urn:schemas-microsoft-com:datatypes" dt:dt="r8">0</Defocus>
      <RefreshTime xmlns:dt="urn:schemas-microsoft-com:datatypes" dt:dt="r8">0</RefreshTime>
      <TotalTime xmlns:dt="urn:schemas-microsoft-com:datatypes" dt:dt="r8">33.4875</TotalTime>
      <PassCount xmlns:dt="urn:schemas-microsoft-com:datatypes" dt:dt="r8">29375</PassCount>
      <Enable xmlns:dt="urn:schemas-microsoft-com:datatypes" dt:dt="string">True</Enable>
      <ExclusionZone xmlns:dt="urn:schemas-microsoft-com:datatypes" dt:dt="string">False</ExclusionZone>
      <Depth xmlns:dt="urn:schemas-microsoft-com:datatypes" dt:dt="r8">9.52391471994223E-06</Depth>
      <Blur xmlns:dt="urn:schemas-microsoft-com:datatypes" dt:dt="r8">0</Blur>
      <InteractionDiameter xmlns:dt="urn:schemas-microsoft-com:datatypes" dt:dt="r8">0</InteractionDiameter>
      <RelativeInteractionDiameter xmlns:dt="urn:schemas-microsoft-com:datatypes" dt:dt="r8">0</RelativeInteractionDiameter>
      <TotalDiameter xmlns:dt="urn:schemas-microsoft-com:datatypes" dt:dt="r8">0.000000035</TotalDiameter>
      <VolumePerDose xmlns:dt="urn:schemas-microsoft-com:datatypes" dt:dt="r8">0.000000001</VolumePerDose>
      <Dose xmlns:dt="urn:schemas-microsoft-com:datatypes" dt:dt="r8">5.56995657142843E-08</Dose>
      <SaturationSputterRate xmlns:dt="urn:schemas-microsoft-com:datatypes" dt:dt="r8">0</SaturationSputterRate>
      <TotalVolumeSputterRate xmlns:dt="urn:schemas-microsoft-com:datatypes" dt:dt="r8">5.80697599999985E-19</TotalVolumeSputterRate>
      <SaturationCurrentDensity xmlns:dt="urn:schemas-microsoft-com:datatypes" dt:dt="r8">1</SaturationCurrentDensity>
      <MaximumDosePerArea xmlns:dt="urn:schemas-microsoft-com:datatypes" dt:dt="r8">0</MaximumDosePerArea>
      <VolumeEtchRate xmlns:dt="urn:schemas-microsoft-com:datatypes" dt:dt="r8">5.80697599999985E-19</VolumeEtchRate>
      <VolumeGasAssistedRate xmlns:dt="urn:schemas-microsoft-com:datatypes" dt:dt="r8">0</VolumeGasAssistedRate>
      <VolumeDoseLimitedRate xmlns:dt="urn:schemas-microsoft-com:datatypes" dt:dt="r8">0</VolumeDoseLimitedRate>
      <TotalLinearSputterRate xmlns:dt="urn:schemas-microsoft-com:datatypes" dt:dt="r8">6.03565018655333E-04</TotalLinearSputterRate>
      <TotalBeamArea xmlns:dt="urn:schemas-microsoft-com:datatypes" dt:dt="r8">9.62112750161874E-16</TotalBeamArea>
      <DepthPerPass xmlns:dt="urn:schemas-microsoft-com:datatypes" dt:dt="r8">3.24218373444842E-10</DepthPerPass>
      <AreaCalculation xmlns:dt="urn:schemas-microsoft-com:datatypes" dt:dt="string">Pattern</AreaCalculation>
      <CrossSectionMill xmlns:dt="urn:schemas-microsoft-com:datatypes" dt:dt="string">False</CrossSectionMill>
      <Width xmlns:dt="urn:schemas-microsoft-com:datatypes" dt:dt="r8">3.99999999999998E-06</Width>
      <Length xmlns:dt="urn:schemas-microsoft-com:datatypes" dt:dt="r8">4.99999999999992E-07</Length>
      <ScanDirection xmlns:dt="urn:schemas-microsoft-com:datatypes" dt:dt="string">LeftToRight</ScanDirection>
      <ScanType xmlns:dt="urn:schemas-microsoft-com:datatypes" dt:dt="string">Serpentine</ScanType>
      <PitchX xmlns:dt="urn:schemas-microsoft-com:datatypes" dt:dt="r8">0.0000000175</PitchX>
      <PitchY xmlns:dt="urn:schemas-microsoft-com:datatypes" dt:dt="r8">0.0000000175</PitchY>
      <EqualPitch xmlns:dt="urn:schemas-microsoft-com:datatypes" dt:dt="string">True</EqualPitch>
      <OverlapX xmlns:dt="urn:schemas-microsoft-com:datatypes" dt:dt="r8">50</OverlapX>
      <OverlapY xmlns:dt="urn:schemas-microsoft-com:datatypes" dt:dt="r8">50</OverlapY>
      <ScanMethod xmlns:dt="urn:schemas-microsoft-com:datatypes" dt:dt="string">MultiScan</ScanMethod>
      <MultiScanPassCount xmlns:dt="urn:schemas-microsoft-com:datatypes" dt:dt="r8">1</MultiScanPassCount>
      <ScanRatio xmlns:dt="urn:schemas-microsoft-com:datatypes" dt:dt="r8">0.3</ScanRatio>
    </PatternRegularCrossSection>
    <PatternRegularCrossSection>
      <Application xmlns:dt="urn:schemas-microsoft-com:datatypes" dt:dt="string">Si-multipass</Application>
      <Beam xmlns:dt="urn:schemas-microsoft-com:datatypes" dt:dt="string">Ion</Beam>
      <DwellTime xmlns:dt="urn:schemas-microsoft-com:datatypes" dt:dt="r8">0.000001</DwellTime>
      <CenterX xmlns:dt="urn:schemas-microsoft-com:datatypes" dt:dt="r8">1.97411404914436E-05</CenterX>
      <CenterY xmlns:dt="urn:schemas-microsoft-com:datatypes" dt:dt="r8">-2.35866452991349E-06</CenterY>
      <Rotation xmlns:dt="urn:schemas-microsoft-com:datatypes" dt:dt="r8">0</Rotation>
      <GasType xmlns:dt="urn:schemas-microsoft-com:datatypes" dt:dt="string">
      </GasType>
      <GasSetpoint xmlns:dt="urn:schemas-microsoft-com:datatypes" dt:dt="string">
      </GasSetpoint>
      <GasNeedlePosition xmlns:dt="urn:schemas-microsoft-com:datatypes" dt:dt="string">
      </GasNeedlePosition>
      <Defocus xmlns:dt="urn:schemas-microsoft-com:datatypes" dt:dt="r8">0</Defocus>
      <RefreshTime xmlns:dt="urn:schemas-microsoft-com:datatypes" dt:dt="r8">0</RefreshTime>
      <TotalTime xmlns:dt="urn:schemas-microsoft-com:datatypes" dt:dt="r8">33.4875</TotalTime>
      <PassCount xmlns:dt="urn:schemas-microsoft-com:datatypes" dt:dt="r8">29375</PassCount>
      <Enable xmlns:dt="urn:schemas-microsoft-com:datatypes" dt:dt="string">True</Enable>
      <ExclusionZone xmlns:dt="urn:schemas-microsoft-com:datatypes" dt:dt="string">False</ExclusionZone>
      <Depth xmlns:dt="urn:schemas-microsoft-com:datatypes" dt:dt="r8">9.52391471994223E-06</Depth>
      <Blur xmlns:dt="urn:schemas-microsoft-com:datatypes" dt:dt="r8">0</Blur>
      <InteractionDiameter xmlns:dt="urn:schemas-microsoft-com:datatypes" dt:dt="r8">0</InteractionDiameter>
      <RelativeInteractionDiameter xmlns:dt="urn:schemas-microsoft-com:datatypes" dt:dt="r8">0</RelativeInteractionDiameter>
      <TotalDiameter xmlns:dt="urn:schemas-microsoft-com:datatypes" dt:dt="r8">0.000000035</TotalDiameter>
      <VolumePerDose xmlns:dt="urn:schemas-microsoft-com:datatypes" dt:dt="r8">0.000000001</VolumePerDose>
      <Dose xmlns:dt="urn:schemas-microsoft-com:datatypes" dt:dt="r8">5.56995657142843E-08</Dose>
      <SaturationSputterRate xmlns:dt="urn:schemas-microsoft-com:datatypes" dt:dt="r8">0</SaturationSputterRate>
      <TotalVolumeSputterRate xmlns:dt="urn:schemas-microsoft-com:datatypes" dt:dt="r8">5.80697599999985E-19</TotalVolumeSputterRate>
      <SaturationCurrentDensity xmlns:dt="urn:schemas-microsoft-com:datatypes" dt:dt="r8">1</SaturationCurrentDensity>
      <MaximumDosePerArea xmlns:dt="urn:schemas-microsoft-com:datatypes" dt:dt="r8">0</MaximumDosePerArea>
      <VolumeEtchRate xmlns:dt="urn:schemas-microsoft-com:datatypes" dt:dt="r8">5.80697599999985E-19</VolumeEtchRate>
      <VolumeGasAssistedRate xmlns:dt="urn:schemas-microsoft-com:datatypes" dt:dt="r8">0</VolumeGasAssistedRate>
      <VolumeDoseLimitedRate xmlns:dt="urn:schemas-microsoft-com:datatypes" dt:dt="r8">0</VolumeDoseLimitedRate>
      <TotalLinearSputterRate xmlns:dt="urn:schemas-microsoft-com:datatypes" dt:dt="r8">6.03565018655333E-04</TotalLinearSputterRate>
      <TotalBeamArea xmlns:dt="urn:schemas-microsoft-com:datatypes" dt:dt="r8">9.62112750161874E-16</TotalBeamArea>
      <DepthPerPass xmlns:dt="urn:schemas-microsoft-com:datatypes" dt:dt="r8">3.24218373444842E-10</DepthPerPass>
      <AreaCalculation xmlns:dt="urn:schemas-microsoft-com:datatypes" dt:dt="string">Pattern</AreaCalculation>
      <CrossSectionMill xmlns:dt="urn:schemas-microsoft-com:datatypes" dt:dt="string">False</CrossSectionMill>
      <Width xmlns:dt="urn:schemas-microsoft-com:datatypes" dt:dt="r8">3.99999999999998E-06</Width>
      <Length xmlns:dt="urn:schemas-microsoft-com:datatypes" dt:dt="r8">5.00000000000002E-07</Length>
      <ScanDirection xmlns:dt="urn:schemas-microsoft-com:datatypes" dt:dt="string">LeftToRight</ScanDirection>
      <ScanType xmlns:dt="urn:schemas-microsoft-com:datatypes" dt:dt="string">Serpentine</ScanType>
      <PitchX xmlns:dt="urn:schemas-microsoft-com:datatypes" dt:dt="r8">0.0000000175</PitchX>
      <PitchY xmlns:dt="urn:schemas-microsoft-com:datatypes" dt:dt="r8">0.0000000175</PitchY>
      <EqualPitch xmlns:dt="urn:schemas-microsoft-com:datatypes" dt:dt="string">True</EqualPitch>
      <OverlapX xmlns:dt="urn:schemas-microsoft-com:datatypes" dt:dt="r8">50</OverlapX>
      <OverlapY xmlns:dt="urn:schemas-microsoft-com:datatypes" dt:dt="r8">50</OverlapY>
      <ScanMethod xmlns:dt="urn:schemas-microsoft-com:datatypes" dt:dt="string">MultiScan</ScanMethod>
      <MultiScanPassCount xmlns:dt="urn:schemas-microsoft-com:datatypes" dt:dt="r8">1</MultiScanPassCount>
      <ScanRatio xmlns:dt="urn:schemas-microsoft-com:datatypes" dt:dt="r8">0.3</ScanRatio>
    </PatternRegularCrossSection>
    <PatternRegularCrossSection>
      <Application xmlns:dt="urn:schemas-microsoft-com:datatypes" dt:dt="string">Si-multipass</Application>
      <Beam xmlns:dt="urn:schemas-microsoft-com:datatypes" dt:dt="string">Ion</Beam>
      <DwellTime xmlns:dt="urn:schemas-microsoft-com:datatypes" dt:dt="r8">0.000001</DwellTime>
      <CenterX xmlns:dt="urn:schemas-microsoft-com:datatypes" dt:dt="r8">1.97411404914436E-05</CenterX>
      <CenterY xmlns:dt="urn:schemas-microsoft-com:datatypes" dt:dt="r8">-3.10866452991346E-06</CenterY>
      <Rotation xmlns:dt="urn:schemas-microsoft-com:datatypes" dt:dt="r8">0</Rotation>
      <GasType xmlns:dt="urn:schemas-microsoft-com:datatypes" dt:dt="string">
      </GasType>
      <GasSetpoint xmlns:dt="urn:schemas-microsoft-com:datatypes" dt:dt="string">
      </GasSetpoint>
      <GasNeedlePosition xmlns:dt="urn:schemas-microsoft-com:datatypes" dt:dt="string">
      </GasNeedlePosition>
      <Defocus xmlns:dt="urn:schemas-microsoft-com:datatypes" dt:dt="r8">0</Defocus>
      <RefreshTime xmlns:dt="urn:schemas-microsoft-com:datatypes" dt:dt="r8">0</RefreshTime>
      <TotalTime xmlns:dt="urn:schemas-microsoft-com:datatypes" dt:dt="r8">33.4875</TotalTime>
      <PassCount xmlns:dt="urn:schemas-microsoft-com:datatypes" dt:dt="r8">29375</PassCount>
      <Enable xmlns:dt="urn:schemas-microsoft-com:datatypes" dt:dt="string">True</Enable>
      <ExclusionZone xmlns:dt="urn:schemas-microsoft-com:datatypes" dt:dt="string">False</ExclusionZone>
      <Depth xmlns:dt="urn:schemas-microsoft-com:datatypes" dt:dt="r8">9.52391471994223E-06</Depth>
      <Blur xmlns:dt="urn:schemas-microsoft-com:datatypes" dt:dt="r8">0</Blur>
      <InteractionDiameter xmlns:dt="urn:schemas-microsoft-com:datatypes" dt:dt="r8">0</InteractionDiameter>
      <RelativeInteractionDiameter xmlns:dt="urn:schemas-microsoft-com:datatypes" dt:dt="r8">0</RelativeInteractionDiameter>
      <TotalDiameter xmlns:dt="urn:schemas-microsoft-com:datatypes" dt:dt="r8">0.000000035</TotalDiameter>
      <VolumePerDose xmlns:dt="urn:schemas-microsoft-com:datatypes" dt:dt="r8">0.000000001</VolumePerDose>
      <Dose xmlns:dt="urn:schemas-microsoft-com:datatypes" dt:dt="r8">5.56995657142843E-08</Dose>
      <SaturationSputterRate xmlns:dt="urn:schemas-microsoft-com:datatypes" dt:dt="r8">0</SaturationSputterRate>
      <TotalVolumeSputterRate xmlns:dt="urn:schemas-microsoft-com:datatypes" dt:dt="r8">5.80697599999985E-19</TotalVolumeSputterRate>
      <SaturationCurrentDensity xmlns:dt="urn:schemas-microsoft-com:datatypes" dt:dt="r8">1</SaturationCurrentDensity>
      <MaximumDosePerArea xmlns:dt="urn:schemas-microsoft-com:datatypes" dt:dt="r8">0</MaximumDosePerArea>
      <VolumeEtchRate xmlns:dt="urn:schemas-microsoft-com:datatypes" dt:dt="r8">5.80697599999985E-19</VolumeEtchRate>
      <VolumeGasAssistedRate xmlns:dt="urn:schemas-microsoft-com:datatypes" dt:dt="r8">0</VolumeGasAssistedRate>
      <VolumeDoseLimitedRate xmlns:dt="urn:schemas-microsoft-com:datatypes" dt:dt="r8">0</VolumeDoseLimitedRate>
      <TotalLinearSputterRate xmlns:dt="urn:schemas-microsoft-com:datatypes" dt:dt="r8">6.03565018655333E-04</TotalLinearSputterRate>
      <TotalBeamArea xmlns:dt="urn:schemas-microsoft-com:datatypes" dt:dt="r8">9.62112750161874E-16</TotalBeamArea>
      <DepthPerPass xmlns:dt="urn:schemas-microsoft-com:datatypes" dt:dt="r8">3.24218373444842E-10</DepthPerPass>
      <AreaCalculation xmlns:dt="urn:schemas-microsoft-com:datatypes" dt:dt="string">Pattern</AreaCalculation>
      <CrossSectionMill xmlns:dt="urn:schemas-microsoft-com:datatypes" dt:dt="string">False</CrossSectionMill>
      <Width xmlns:dt="urn:schemas-microsoft-com:datatypes" dt:dt="r8">3.99999999999998E-06</Width>
      <Length xmlns:dt="urn:schemas-microsoft-com:datatypes" dt:dt="r8">5.00000000000004E-07</Length>
      <ScanDirection xmlns:dt="urn:schemas-microsoft-com:datatypes" dt:dt="string">LeftToRight</ScanDirection>
      <ScanType xmlns:dt="urn:schemas-microsoft-com:datatypes" dt:dt="string">Serpentine</ScanType>
      <PitchX xmlns:dt="urn:schemas-microsoft-com:datatypes" dt:dt="r8">0.0000000175</PitchX>
      <PitchY xmlns:dt="urn:schemas-microsoft-com:datatypes" dt:dt="r8">0.0000000175</PitchY>
      <EqualPitch xmlns:dt="urn:schemas-microsoft-com:datatypes" dt:dt="string">True</EqualPitch>
      <OverlapX xmlns:dt="urn:schemas-microsoft-com:datatypes" dt:dt="r8">50</OverlapX>
      <OverlapY xmlns:dt="urn:schemas-microsoft-com:datatypes" dt:dt="r8">50</OverlapY>
      <ScanMethod xmlns:dt="urn:schemas-microsoft-com:datatypes" dt:dt="string">MultiScan</ScanMethod>
      <MultiScanPassCount xmlns:dt="urn:schemas-microsoft-com:datatypes" dt:dt="r8">1</MultiScanPassCount>
      <ScanRatio xmlns:dt="urn:schemas-microsoft-com:datatypes" dt:dt="r8">0.3</ScanRatio>
    </PatternRegularCrossSection>
  </PatternGroup>
  <PatternRegularCrossSection>
    <Application xmlns:dt="urn:schemas-microsoft-com:datatypes" dt:dt="string">Si-multipass</Application>
    <Beam xmlns:dt="urn:schemas-microsoft-com:datatypes" dt:dt="string">Ion</Beam>
    <DwellTime xmlns:dt="urn:schemas-microsoft-com:datatypes" dt:dt="r8">0.000001</DwellTime>
    <CenterX xmlns:dt="urn:schemas-microsoft-com:datatypes" dt:dt="r8">-1.98301816239092E-06</CenterX>
    <CenterY xmlns:dt="urn:schemas-microsoft-com:datatypes" dt:dt="r8">-1.96018963675509E-07</CenterY>
    <Rotation xmlns:dt="urn:schemas-microsoft-com:datatypes" dt:dt="r8">0</Rotation>
    <GasType xmlns:dt="urn:schemas-microsoft-com:datatypes" dt:dt="string">
    </GasType>
    <GasSetpoint xmlns:dt="urn:schemas-microsoft-com:datatypes" dt:dt="string">
    </GasSetpoint>
    <GasNeedlePosition xmlns:dt="urn:schemas-microsoft-com:datatypes" dt:dt="string">
    </GasNeedlePosition>
    <Defocus xmlns:dt="urn:schemas-microsoft-com:datatypes" dt:dt="r8">0</Defocus>
    <RefreshTime xmlns:dt="urn:schemas-microsoft-com:datatypes" dt:dt="r8">0</RefreshTime>
    <TotalTime xmlns:dt="urn:schemas-microsoft-com:datatypes" dt:dt="r8">859.77</TotalTime>
    <PassCount xmlns:dt="urn:schemas-microsoft-com:datatypes" dt:dt="r8">10000</PassCount>
    <Enable xmlns:dt="urn:schemas-microsoft-com:datatypes" dt:dt="string">False</Enable>
    <ExclusionZone xmlns:dt="urn:schemas-microsoft-com:datatypes" dt:dt="string">False</ExclusionZone>
    <Depth xmlns:dt="urn:schemas-microsoft-com:datatypes" dt:dt="r8">3.24223886637239E-06</Depth>
    <Blur xmlns:dt="urn:schemas-microsoft-com:datatypes" dt:dt="r8">0</Blur>
    <InteractionDiameter xmlns:dt="urn:schemas-microsoft-com:datatypes" dt:dt="r8">0</InteractionDiameter>
    <RelativeInteractionDiameter xmlns:dt="urn:schemas-microsoft-com:datatypes" dt:dt="r8">0</RelativeInteractionDiameter>
    <TotalDiameter xmlns:dt="urn:schemas-microsoft-com:datatypes" dt:dt="r8">0.000000035</TotalDiameter>
    <VolumePerDose xmlns:dt="urn:schemas-microsoft-com:datatypes" dt:dt="r8">0.000000001</VolumePerDose>
    <Dose xmlns:dt="urn:schemas-microsoft-com:datatypes" dt:dt="r8">1.89615542857138E-08</Dose>
    <SaturationSputterRate xmlns:dt="urn:schemas-microsoft-com:datatypes" dt:dt="r8">0</SaturationSputterRate>
    <TotalVolumeSputterRate xmlns:dt="urn:schemas-microsoft-com:datatypes" dt:dt="r8">5.80697599999985E-19</TotalVolumeSputterRate>
    <SaturationCurrentDensity xmlns:dt="urn:schemas-microsoft-com:datatypes" dt:dt="r8">1</SaturationCurrentDensity>
    <MaximumDosePerArea xmlns:dt="urn:schemas-microsoft-com:datatypes" dt:dt="r8">0</MaximumDosePerArea>
    <VolumeEtchRate xmlns:dt="urn:schemas-microsoft-com:datatypes" dt:dt="r8">5.80697599999985E-19</VolumeEtchRate>
    <VolumeGasAssistedRate xmlns:dt="urn:schemas-microsoft-com:datatypes" dt:dt="r8">0</VolumeGasAssistedRate>
    <VolumeDoseLimitedRate xmlns:dt="urn:schemas-microsoft-com:datatypes" dt:dt="r8">0</VolumeDoseLimitedRate>
    <TotalLinearSputterRate xmlns:dt="urn:schemas-microsoft-com:datatypes" dt:dt="r8">6.03565018655333E-04</TotalLinearSputterRate>
    <TotalBeamArea xmlns:dt="urn:schemas-microsoft-com:datatypes" dt:dt="r8">9.62112750161874E-16</TotalBeamArea>
    <DepthPerPass xmlns:dt="urn:schemas-microsoft-com:datatypes" dt:dt="r8">3.24223886637239E-10</DepthPerPass>
    <AreaCalculation xmlns:dt="urn:schemas-microsoft-com:datatypes" dt:dt="string">Pattern</AreaCalculation>
    <CrossSectionMill xmlns:dt="urn:schemas-microsoft-com:datatypes" dt:dt="string">False</CrossSectionMill>
    <Width xmlns:dt="urn:schemas-microsoft-com:datatypes" dt:dt="r8">3.84183333333343E-05</Width>
    <Length xmlns:dt="urn:schemas-microsoft-com:datatypes" dt:dt="r8">0.000004</Length>
    <ScanDirection xmlns:dt="urn:schemas-microsoft-com:datatypes" dt:dt="string">BottomToTop</ScanDirection>
    <ScanType xmlns:dt="urn:schemas-microsoft-com:datatypes" dt:dt="string">Serpentine</ScanType>
    <PitchX xmlns:dt="urn:schemas-microsoft-com:datatypes" dt:dt="r8">0.0000000175</PitchX>
    <PitchY xmlns:dt="urn:schemas-microsoft-com:datatypes" dt:dt="r8">0.0000000175</PitchY>
    <EqualPitch xmlns:dt="urn:schemas-microsoft-com:datatypes" dt:dt="string">True</EqualPitch>
    <OverlapX xmlns:dt="urn:schemas-microsoft-com:datatypes" dt:dt="r8">50</OverlapX>
    <OverlapY xmlns:dt="urn:schemas-microsoft-com:datatypes" dt:dt="r8">50</OverlapY>
    <ScanMethod xmlns:dt="urn:schemas-microsoft-com:datatypes" dt:dt="string">MultiScan</ScanMethod>
    <MultiScanPassCount xmlns:dt="urn:schemas-microsoft-com:datatypes" dt:dt="r8">4</MultiScanPassCount>
    <ScanRatio xmlns:dt="urn:schemas-microsoft-com:datatypes" dt:dt="r8">0.3</ScanRatio>
  </PatternRegularCrossSection>
  <PatternLine>
    <Application xmlns:dt="urn:schemas-microsoft-com:datatypes" dt:dt="string">Si</Application>
    <Beam xmlns:dt="urn:schemas-microsoft-com:datatypes" dt:dt="string">Ion</Beam>
    <DwellTime xmlns:dt="urn:schemas-microsoft-com:datatypes" dt:dt="r8">0.000001</DwellTime>
    <CenterX xmlns:dt="urn:schemas-microsoft-com:datatypes" dt:dt="r8">-1.62072649572655E-06</CenterX>
    <CenterY xmlns:dt="urn:schemas-microsoft-com:datatypes" dt:dt="r8">1.86426879458968E-06</CenterY>
    <Rotation xmlns:dt="urn:schemas-microsoft-com:datatypes" dt:dt="r8">6.51337475900163E-04</Rotation>
    <GasType xmlns:dt="urn:schemas-microsoft-com:datatypes" dt:dt="string">
    </GasType>
    <GasSetpoint xmlns:dt="urn:schemas-microsoft-com:datatypes" dt:dt="string">
    </GasSetpoint>
    <GasNeedlePosition xmlns:dt="urn:schemas-microsoft-com:datatypes" dt:dt="string">
    </GasNeedlePosition>
    <Defocus xmlns:dt="urn:schemas-microsoft-com:datatypes" dt:dt="r8">0</Defocus>
    <RefreshTime xmlns:dt="urn:schemas-microsoft-com:datatypes" dt:dt="r8">0</RefreshTime>
    <TotalTime xmlns:dt="urn:schemas-microsoft-com:datatypes" dt:dt="r8">152.205032</TotalTime>
    <PassCount xmlns:dt="urn:schemas-microsoft-com:datatypes" dt:dt="r8">78134</PassCount>
    <Enable xmlns:dt="urn:schemas-microsoft-com:datatypes" dt:dt="string">True</Enable>
    <ExclusionZone xmlns:dt="urn:schemas-microsoft-com:datatypes" dt:dt="string">False</ExclusionZone>
    <Depth xmlns:dt="urn:schemas-microsoft-com:datatypes" dt:dt="r8">2.00008181145595E-05</Depth>
    <Blur xmlns:dt="urn:schemas-microsoft-com:datatypes" dt:dt="r8">0</Blur>
    <InteractionDiameter xmlns:dt="urn:schemas-microsoft-com:datatypes" dt:dt="r8">0</InteractionDiameter>
    <RelativeInteractionDiameter xmlns:dt="urn:schemas-microsoft-com:datatypes" dt:dt="r8">0</RelativeInteractionDiameter>
    <TotalDiameter xmlns:dt="urn:schemas-microsoft-com:datatypes" dt:dt="r8">0.000000035</TotalDiameter>
    <VolumePerDose xmlns:dt="urn:schemas-microsoft-com:datatypes" dt:dt="r8">0.00000000027</VolumePerDose>
    <Dose xmlns:dt="urn:schemas-microsoft-com:datatypes" dt:dt="r8">1.48154208255996E-07</Dose>
    <SaturationSputterRate xmlns:dt="urn:schemas-microsoft-com:datatypes" dt:dt="r8">0</SaturationSputterRate>
    <TotalVolumeSputterRate xmlns:dt="urn:schemas-microsoft-com:datatypes" dt:dt="r8">1.56788351999996E-19</TotalVolumeSputterRate>
    <SaturationCurrentDensity xmlns:dt="urn:schemas-microsoft-com:datatypes" dt:dt="r8">1</SaturationCurrentDensity>
    <MaximumDosePerArea xmlns:dt="urn:schemas-microsoft-com:datatypes" dt:dt="r8">0</MaximumDosePerArea>
    <VolumeEtchRate xmlns:dt="urn:schemas-microsoft-com:datatypes" dt:dt="r8">1.56788351999996E-19</VolumeEtchRate>
    <VolumeGasAssistedRate xmlns:dt="urn:schemas-microsoft-com:datatypes" dt:dt="r8">0</VolumeGasAssistedRate>
    <VolumeDoseLimitedRate xmlns:dt="urn:schemas-microsoft-com:datatypes" dt:dt="r8">0</VolumeDoseLimitedRate>
    <TotalLinearSputterRate xmlns:dt="urn:schemas-microsoft-com:datatypes" dt:dt="r8">1.6296255503694E-04</TotalLinearSputterRate>
    <TotalBeamArea xmlns:dt="urn:schemas-microsoft-com:datatypes" dt:dt="r8">9.62112750161874E-16</TotalBeamArea>
    <DepthPerPass xmlns:dt="urn:schemas-microsoft-com:datatypes" dt:dt="r8">2.55980982857136E-10</DepthPerPass>
    <AreaCalculation xmlns:dt="urn:schemas-microsoft-com:datatypes" dt:dt="string">Pattern</AreaCalculation>
    <CrossSectionMill xmlns:dt="urn:schemas-microsoft-com:datatypes" dt:dt="string">False</CrossSectionMill>
    <Length xmlns:dt="urn:schemas-microsoft-com:datatypes" dt:dt="r8">4.14211826644759E-05</Length>
    <Pitch xmlns:dt="urn:schemas-microsoft-com:datatypes" dt:dt="r8">0.0000000175</Pitch>
    <Overlap xmlns:dt="urn:schemas-microsoft-com:datatypes" dt:dt="r8">50</Overlap>
    <SelectiveMilling>
      <IsSelectiveMillingEnabled xmlns:dt="urn:schemas-microsoft-com:datatypes" dt:dt="string">False</IsSelectiveMillingEnabled>
      <TimeIntervalBeforeAdjust xmlns:dt="urn:schemas-microsoft-com:datatypes" dt:dt="r8">2</TimeIntervalBeforeAdjust>
      <ContrastThresholdMinimum xmlns:dt="urn:schemas-microsoft-com:datatypes" dt:dt="r8">0</ContrastThresholdMinimum>
      <ContrastThresholdMaximum xmlns:dt="urn:schemas-microsoft-com:datatypes" dt:dt="r8">1</ContrastThresholdMaximum>
    </SelectiveMilling>
    <EndpointDetection>
      <IsEndpointDetectionEnabled xmlns:dt="urn:schemas-microsoft-com:datatypes" dt:dt="string">False</IsEndpointDetectionEnabled>
      <EndpointDetectionSignalType xmlns:dt="urn:schemas-microsoft-com:datatypes" dt:dt="string">Intensity</EndpointDetectionSignalType>
      <EndpointDetectionEndpointType xmlns:dt="urn:schemas-microsoft-com:datatypes" dt:dt="string">Peak</EndpointDetectionEndpointType>
      <EndpointNum xmlns:dt="urn:schemas-microsoft-com:datatypes" dt:dt="r8">0</EndpointNum>
    </EndpointDetection>
  </PatternLine>
  <PatternLine>
    <Application xmlns:dt="urn:schemas-microsoft-com:datatypes" dt:dt="string">Si</Application>
    <Beam xmlns:dt="urn:schemas-microsoft-com:datatypes" dt:dt="string">Ion</Beam>
    <DwellTime xmlns:dt="urn:schemas-microsoft-com:datatypes" dt:dt="r8">0.000001</DwellTime>
    <CenterX xmlns:dt="urn:schemas-microsoft-com:datatypes" dt:dt="r8">1.70992574786322E-05</CenterX>
    <CenterY xmlns:dt="urn:schemas-microsoft-com:datatypes" dt:dt="r8">1.8959041132479E-06</CenterY>
    <Rotation xmlns:dt="urn:schemas-microsoft-com:datatypes" dt:dt="r8">3.14159265358979</Rotation>
    <GasType xmlns:dt="urn:schemas-microsoft-com:datatypes" dt:dt="string">
    </GasType>
    <GasSetpoint xmlns:dt="urn:schemas-microsoft-com:datatypes" dt:dt="string">
    </GasSetpoint>
    <GasNeedlePosition xmlns:dt="urn:schemas-microsoft-com:datatypes" dt:dt="string">
    </GasNeedlePosition>
    <Defocus xmlns:dt="urn:schemas-microsoft-com:datatypes" dt:dt="r8">0</Defocus>
    <RefreshTime xmlns:dt="urn:schemas-microsoft-com:datatypes" dt:dt="r8">0</RefreshTime>
    <TotalTime xmlns:dt="urn:schemas-microsoft-com:datatypes" dt:dt="r8">25.935674</TotalTime>
    <PassCount xmlns:dt="urn:schemas-microsoft-com:datatypes" dt:dt="r8">156239</PassCount>
    <Enable xmlns:dt="urn:schemas-microsoft-com:datatypes" dt:dt="string">True</Enable>
    <ExclusionZone xmlns:dt="urn:schemas-microsoft-com:datatypes" dt:dt="string">False</ExclusionZone>
    <Depth xmlns:dt="urn:schemas-microsoft-com:datatypes" dt:dt="r8">3.99942127806161E-05</Depth>
    <Blur xmlns:dt="urn:schemas-microsoft-com:datatypes" dt:dt="r8">0</Blur>
    <InteractionDiameter xmlns:dt="urn:schemas-microsoft-com:datatypes" dt:dt="r8">0</InteractionDiameter>
    <RelativeInteractionDiameter xmlns:dt="urn:schemas-microsoft-com:datatypes" dt:dt="r8">0</RelativeInteractionDiameter>
    <TotalDiameter xmlns:dt="urn:schemas-microsoft-com:datatypes" dt:dt="r8">0.000000035</TotalDiameter>
    <VolumePerDose xmlns:dt="urn:schemas-microsoft-com:datatypes" dt:dt="r8">0.00000000027</VolumePerDose>
    <Dose xmlns:dt="urn:schemas-microsoft-com:datatypes" dt:dt="r8">2.96253428004564E-07</Dose>
    <SaturationSputterRate xmlns:dt="urn:schemas-microsoft-com:datatypes" dt:dt="r8">0</SaturationSputterRate>
    <TotalVolumeSputterRate xmlns:dt="urn:schemas-microsoft-com:datatypes" dt:dt="r8">1.56788351999996E-19</TotalVolumeSputterRate>
    <SaturationCurrentDensity xmlns:dt="urn:schemas-microsoft-com:datatypes" dt:dt="r8">1</SaturationCurrentDensity>
    <MaximumDosePerArea xmlns:dt="urn:schemas-microsoft-com:datatypes" dt:dt="r8">0</MaximumDosePerArea>
    <VolumeEtchRate xmlns:dt="urn:schemas-microsoft-com:datatypes" dt:dt="r8">1.56788351999996E-19</VolumeEtchRate>
    <VolumeGasAssistedRate xmlns:dt="urn:schemas-microsoft-com:datatypes" dt:dt="r8">0</VolumeGasAssistedRate>
    <VolumeDoseLimitedRate xmlns:dt="urn:schemas-microsoft-com:datatypes" dt:dt="r8">0</VolumeDoseLimitedRate>
    <TotalLinearSputterRate xmlns:dt="urn:schemas-microsoft-com:datatypes" dt:dt="r8">1.6296255503694E-04</TotalLinearSputterRate>
    <TotalBeamArea xmlns:dt="urn:schemas-microsoft-com:datatypes" dt:dt="r8">9.62112750161874E-16</TotalBeamArea>
    <DepthPerPass xmlns:dt="urn:schemas-microsoft-com:datatypes" dt:dt="r8">2.55980982857136E-10</DepthPerPass>
    <AreaCalculation xmlns:dt="urn:schemas-microsoft-com:datatypes" dt:dt="string">Pattern</AreaCalculation>
    <CrossSectionMill xmlns:dt="urn:schemas-microsoft-com:datatypes" dt:dt="string">False</CrossSectionMill>
    <Length xmlns:dt="urn:schemas-microsoft-com:datatypes" dt:dt="r8">3.56124999999991E-06</Length>
    <Pitch xmlns:dt="urn:schemas-microsoft-com:datatypes" dt:dt="r8">0.0000000175</Pitch>
    <Overlap xmlns:dt="urn:schemas-microsoft-com:datatypes" dt:dt="r8">50</Overlap>
    <SelectiveMilling>
      <IsSelectiveMillingEnabled xmlns:dt="urn:schemas-microsoft-com:datatypes" dt:dt="string">False</IsSelectiveMillingEnabled>
      <TimeIntervalBeforeAdjust xmlns:dt="urn:schemas-microsoft-com:datatypes" dt:dt="r8">2</TimeIntervalBeforeAdjust>
      <ContrastThresholdMinimum xmlns:dt="urn:schemas-microsoft-com:datatypes" dt:dt="r8">0</ContrastThresholdMinimum>
      <ContrastThresholdMaximum xmlns:dt="urn:schemas-microsoft-com:datatypes" dt:dt="r8">1</ContrastThresholdMaximum>
    </SelectiveMilling>
    <EndpointDetection>
      <IsEndpointDetectionEnabled xmlns:dt="urn:schemas-microsoft-com:datatypes" dt:dt="string">False</IsEndpointDetectionEnabled>
      <EndpointDetectionSignalType xmlns:dt="urn:schemas-microsoft-com:datatypes" dt:dt="string">Intensity</EndpointDetectionSignalType>
      <EndpointDetectionEndpointType xmlns:dt="urn:schemas-microsoft-com:datatypes" dt:dt="string">Peak</EndpointDetectionEndpointType>
      <EndpointNum xmlns:dt="urn:schemas-microsoft-com:datatypes" dt:dt="r8">0</EndpointNum>
    </EndpointDetection>
  </PatternLine>
  <PatternLine>
    <Application xmlns:dt="urn:schemas-microsoft-com:datatypes" dt:dt="string">Si</Application>
    <Beam xmlns:dt="urn:schemas-microsoft-com:datatypes" dt:dt="string">Ion</Beam>
    <DwellTime xmlns:dt="urn:schemas-microsoft-com:datatypes" dt:dt="r8">0.000001</DwellTime>
    <CenterX xmlns:dt="urn:schemas-microsoft-com:datatypes" dt:dt="r8">-1.99060790598282E-05</CenterX>
    <CenterY xmlns:dt="urn:schemas-microsoft-com:datatypes" dt:dt="r8">1.87515090811944E-06</CenterY>
    <Rotation xmlns:dt="urn:schemas-microsoft-com:datatypes" dt:dt="r8">0</Rotation>
    <GasType xmlns:dt="urn:schemas-microsoft-com:datatypes" dt:dt="string">
    </GasType>
    <GasSetpoint xmlns:dt="urn:schemas-microsoft-com:datatypes" dt:dt="string">
    </GasSetpoint>
    <GasNeedlePosition xmlns:dt="urn:schemas-microsoft-com:datatypes" dt:dt="string">
    </GasNeedlePosition>
    <Defocus xmlns:dt="urn:schemas-microsoft-com:datatypes" dt:dt="r8">0</Defocus>
    <RefreshTime xmlns:dt="urn:schemas-microsoft-com:datatypes" dt:dt="r8">0</RefreshTime>
    <TotalTime xmlns:dt="urn:schemas-microsoft-com:datatypes" dt:dt="r8">42.18453</TotalTime>
    <PassCount xmlns:dt="urn:schemas-microsoft-com:datatypes" dt:dt="r8">156239</PassCount>
    <Enable xmlns:dt="urn:schemas-microsoft-com:datatypes" dt:dt="string">True</Enable>
    <ExclusionZone xmlns:dt="urn:schemas-microsoft-com:datatypes" dt:dt="string">False</ExclusionZone>
    <Depth xmlns:dt="urn:schemas-microsoft-com:datatypes" dt:dt="r8">3.99942127806161E-05</Depth>
    <Blur xmlns:dt="urn:schemas-microsoft-com:datatypes" dt:dt="r8">0</Blur>
    <InteractionDiameter xmlns:dt="urn:schemas-microsoft-com:datatypes" dt:dt="r8">0</InteractionDiameter>
    <RelativeInteractionDiameter xmlns:dt="urn:schemas-microsoft-com:datatypes" dt:dt="r8">0</RelativeInteractionDiameter>
    <TotalDiameter xmlns:dt="urn:schemas-microsoft-com:datatypes" dt:dt="r8">0.000000035</TotalDiameter>
    <VolumePerDose xmlns:dt="urn:schemas-microsoft-com:datatypes" dt:dt="r8">0.00000000027</VolumePerDose>
    <Dose xmlns:dt="urn:schemas-microsoft-com:datatypes" dt:dt="r8">2.96253428004564E-07</Dose>
    <SaturationSputterRate xmlns:dt="urn:schemas-microsoft-com:datatypes" dt:dt="r8">0</SaturationSputterRate>
    <TotalVolumeSputterRate xmlns:dt="urn:schemas-microsoft-com:datatypes" dt:dt="r8">1.56788351999996E-19</TotalVolumeSputterRate>
    <SaturationCurrentDensity xmlns:dt="urn:schemas-microsoft-com:datatypes" dt:dt="r8">1</SaturationCurrentDensity>
    <MaximumDosePerArea xmlns:dt="urn:schemas-microsoft-com:datatypes" dt:dt="r8">0</MaximumDosePerArea>
    <VolumeEtchRate xmlns:dt="urn:schemas-microsoft-com:datatypes" dt:dt="r8">1.56788351999996E-19</VolumeEtchRate>
    <VolumeGasAssistedRate xmlns:dt="urn:schemas-microsoft-com:datatypes" dt:dt="r8">0</VolumeGasAssistedRate>
    <VolumeDoseLimitedRate xmlns:dt="urn:schemas-microsoft-com:datatypes" dt:dt="r8">0</VolumeDoseLimitedRate>
    <TotalLinearSputterRate xmlns:dt="urn:schemas-microsoft-com:datatypes" dt:dt="r8">1.6296255503694E-04</TotalLinearSputterRate>
    <TotalBeamArea xmlns:dt="urn:schemas-microsoft-com:datatypes" dt:dt="r8">9.62112750161874E-16</TotalBeamArea>
    <DepthPerPass xmlns:dt="urn:schemas-microsoft-com:datatypes" dt:dt="r8">2.55980982857136E-10</DepthPerPass>
    <AreaCalculation xmlns:dt="urn:schemas-microsoft-com:datatypes" dt:dt="string">Pattern</AreaCalculation>
    <CrossSectionMill xmlns:dt="urn:schemas-microsoft-com:datatypes" dt:dt="string">False</CrossSectionMill>
    <Length xmlns:dt="urn:schemas-microsoft-com:datatypes" dt:dt="r8">5.74804487179496E-06</Length>
    <Pitch xmlns:dt="urn:schemas-microsoft-com:datatypes" dt:dt="r8">0.0000000175</Pitch>
    <Overlap xmlns:dt="urn:schemas-microsoft-com:datatypes" dt:dt="r8">50</Overlap>
    <SelectiveMilling>
      <IsSelectiveMillingEnabled xmlns:dt="urn:schemas-microsoft-com:datatypes" dt:dt="string">False</IsSelectiveMillingEnabled>
      <TimeIntervalBeforeAdjust xmlns:dt="urn:schemas-microsoft-com:datatypes" dt:dt="r8">2</TimeIntervalBeforeAdjust>
      <ContrastThresholdMinimum xmlns:dt="urn:schemas-microsoft-com:datatypes" dt:dt="r8">0</ContrastThresholdMinimum>
      <ContrastThresholdMaximum xmlns:dt="urn:schemas-microsoft-com:datatypes" dt:dt="r8">1</ContrastThresholdMaximum>
    </SelectiveMilling>
    <EndpointDetection>
      <IsEndpointDetectionEnabled xmlns:dt="urn:schemas-microsoft-com:datatypes" dt:dt="string">False</IsEndpointDetectionEnabled>
      <EndpointDetectionSignalType xmlns:dt="urn:schemas-microsoft-com:datatypes" dt:dt="string">Intensity</EndpointDetectionSignalType>
      <EndpointDetectionEndpointType xmlns:dt="urn:schemas-microsoft-com:datatypes" dt:dt="string">Peak</EndpointDetectionEndpointType>
      <EndpointNum xmlns:dt="urn:schemas-microsoft-com:datatypes" dt:dt="r8">0</EndpointNum>
    </EndpointDetection>
  </PatternLine>
  <PatternRegularCrossSection>
    <Application xmlns:dt="urn:schemas-microsoft-com:datatypes" dt:dt="string">Si-multipass</Application>
    <Beam xmlns:dt="urn:schemas-microsoft-com:datatypes" dt:dt="string">Ion</Beam>
    <DwellTime xmlns:dt="urn:schemas-microsoft-com:datatypes" dt:dt="r8">0.000001</DwellTime>
    <CenterX xmlns:dt="urn:schemas-microsoft-com:datatypes" dt:dt="r8">1.92670285790614E-05</CenterX>
    <CenterY xmlns:dt="urn:schemas-microsoft-com:datatypes" dt:dt="r8">1.36354734241455E-05</CenterY>
    <Rotation xmlns:dt="urn:schemas-microsoft-com:datatypes" dt:dt="r8">0</Rotation>
    <GasType xmlns:dt="urn:schemas-microsoft-com:datatypes" dt:dt="string">
    </GasType>
    <GasSetpoint xmlns:dt="urn:schemas-microsoft-com:datatypes" dt:dt="string">
    </GasSetpoint>
    <GasNeedlePosition xmlns:dt="urn:schemas-microsoft-com:datatypes" dt:dt="string">
    </GasNeedlePosition>
    <Defocus xmlns:dt="urn:schemas-microsoft-com:datatypes" dt:dt="r8">0</Defocus>
    <RefreshTime xmlns:dt="urn:schemas-microsoft-com:datatypes" dt:dt="r8">0</RefreshTime>
    <TotalTime xmlns:dt="urn:schemas-microsoft-com:datatypes" dt:dt="r8">78.66</TotalTime>
    <PassCount xmlns:dt="urn:schemas-microsoft-com:datatypes" dt:dt="r8">10000</PassCount>
    <Enable xmlns:dt="urn:schemas-microsoft-com:datatypes" dt:dt="string">False</Enable>
    <ExclusionZone xmlns:dt="urn:schemas-microsoft-com:datatypes" dt:dt="string">False</ExclusionZone>
    <Depth xmlns:dt="urn:schemas-microsoft-com:datatypes" dt:dt="r8">3.24218373444842E-06</Depth>
    <Blur xmlns:dt="urn:schemas-microsoft-com:datatypes" dt:dt="r8">0</Blur>
    <InteractionDiameter xmlns:dt="urn:schemas-microsoft-com:datatypes" dt:dt="r8">0</InteractionDiameter>
    <RelativeInteractionDiameter xmlns:dt="urn:schemas-microsoft-com:datatypes" dt:dt="r8">0</RelativeInteractionDiameter>
    <TotalDiameter xmlns:dt="urn:schemas-microsoft-com:datatypes" dt:dt="r8">0.000000035</TotalDiameter>
    <VolumePerDose xmlns:dt="urn:schemas-microsoft-com:datatypes" dt:dt="r8">0.000000001</VolumePerDose>
    <Dose xmlns:dt="urn:schemas-microsoft-com:datatypes" dt:dt="r8">1.89615542857138E-08</Dose>
    <SaturationSputterRate xmlns:dt="urn:schemas-microsoft-com:datatypes" dt:dt="r8">0</SaturationSputterRate>
    <TotalVolumeSputterRate xmlns:dt="urn:schemas-microsoft-com:datatypes" dt:dt="r8">5.80697599999985E-19</TotalVolumeSputterRate>
    <SaturationCurrentDensity xmlns:dt="urn:schemas-microsoft-com:datatypes" dt:dt="r8">1</SaturationCurrentDensity>
    <MaximumDosePerArea xmlns:dt="urn:schemas-microsoft-com:datatypes" dt:dt="r8">0</MaximumDosePerArea>
    <VolumeEtchRate xmlns:dt="urn:schemas-microsoft-com:datatypes" dt:dt="r8">5.80697599999985E-19</VolumeEtchRate>
    <VolumeGasAssistedRate xmlns:dt="urn:schemas-microsoft-com:datatypes" dt:dt="r8">0</VolumeGasAssistedRate>
    <VolumeDoseLimitedRate xmlns:dt="urn:schemas-microsoft-com:datatypes" dt:dt="r8">0</VolumeDoseLimitedRate>
    <TotalLinearSputterRate xmlns:dt="urn:schemas-microsoft-com:datatypes" dt:dt="r8">6.03565018655333E-04</TotalLinearSputterRate>
    <TotalBeamArea xmlns:dt="urn:schemas-microsoft-com:datatypes" dt:dt="r8">9.62112750161874E-16</TotalBeamArea>
    <DepthPerPass xmlns:dt="urn:schemas-microsoft-com:datatypes" dt:dt="r8">3.24218373444842E-10</DepthPerPass>
    <AreaCalculation xmlns:dt="urn:schemas-microsoft-com:datatypes" dt:dt="string">Pattern</AreaCalculation>
    <CrossSectionMill xmlns:dt="urn:schemas-microsoft-com:datatypes" dt:dt="string">False</CrossSectionMill>
    <Width xmlns:dt="urn:schemas-microsoft-com:datatypes" dt:dt="r8">2.92274305555624E-06</Width>
    <Length xmlns:dt="urn:schemas-microsoft-com:datatypes" dt:dt="r8">4.78623263888856E-06</Length>
    <ScanDirection xmlns:dt="urn:schemas-microsoft-com:datatypes" dt:dt="string">RightToLeft</ScanDirection>
    <ScanType xmlns:dt="urn:schemas-microsoft-com:datatypes" dt:dt="string">Serpentine</ScanType>
    <PitchX xmlns:dt="urn:schemas-microsoft-com:datatypes" dt:dt="r8">0.0000000175</PitchX>
    <PitchY xmlns:dt="urn:schemas-microsoft-com:datatypes" dt:dt="r8">0.0000000175</PitchY>
    <EqualPitch xmlns:dt="urn:schemas-microsoft-com:datatypes" dt:dt="string">True</EqualPitch>
    <OverlapX xmlns:dt="urn:schemas-microsoft-com:datatypes" dt:dt="r8">50</OverlapX>
    <OverlapY xmlns:dt="urn:schemas-microsoft-com:datatypes" dt:dt="r8">50</OverlapY>
    <ScanMethod xmlns:dt="urn:schemas-microsoft-com:datatypes" dt:dt="string">MultiScan</ScanMethod>
    <MultiScanPassCount xmlns:dt="urn:schemas-microsoft-com:datatypes" dt:dt="r8">4</MultiScanPassCount>
    <ScanRatio xmlns:dt="urn:schemas-microsoft-com:datatypes" dt:dt="r8">0.3</ScanRatio>
  </PatternRegularCrossSection>
  <PatternLine>
    <Application xmlns:dt="urn:schemas-microsoft-com:datatypes" dt:dt="string">Si</Application>
    <Beam xmlns:dt="urn:schemas-microsoft-com:datatypes" dt:dt="string">Ion</Beam>
    <DwellTime xmlns:dt="urn:schemas-microsoft-com:datatypes" dt:dt="r8">0.000001</DwellTime>
    <CenterX xmlns:dt="urn:schemas-microsoft-com:datatypes" dt:dt="r8">-2.08844444444425E-05</CenterX>
    <CenterY xmlns:dt="urn:schemas-microsoft-com:datatypes" dt:dt="r8">8.83567708333315E-06</CenterY>
    <Rotation xmlns:dt="urn:schemas-microsoft-com:datatypes" dt:dt="r8">4.71238898038469</Rotation>
    <GasType xmlns:dt="urn:schemas-microsoft-com:datatypes" dt:dt="string">
    </GasType>
    <GasSetpoint xmlns:dt="urn:schemas-microsoft-com:datatypes" dt:dt="string">
    </GasSetpoint>
    <GasNeedlePosition xmlns:dt="urn:schemas-microsoft-com:datatypes" dt:dt="string">
    </GasNeedlePosition>
    <Defocus xmlns:dt="urn:schemas-microsoft-com:datatypes" dt:dt="r8">0</Defocus>
    <RefreshTime xmlns:dt="urn:schemas-microsoft-com:datatypes" dt:dt="r8">0</RefreshTime>
    <TotalTime xmlns:dt="urn:schemas-microsoft-com:datatypes" dt:dt="r8">79.01976</TotalTime>
    <PassCount xmlns:dt="urn:schemas-microsoft-com:datatypes" dt:dt="r8">117240</PassCount>
    <Enable xmlns:dt="urn:schemas-microsoft-com:datatypes" dt:dt="string">False</Enable>
    <ExclusionZone xmlns:dt="urn:schemas-microsoft-com:datatypes" dt:dt="string">False</ExclusionZone>
    <Depth xmlns:dt="urn:schemas-microsoft-com:datatypes" dt:dt="r8">3.00112104301707E-05</Depth>
    <Blur xmlns:dt="urn:schemas-microsoft-com:datatypes" dt:dt="r8">0</Blur>
    <InteractionDiameter xmlns:dt="urn:schemas-microsoft-com:datatypes" dt:dt="r8">0</InteractionDiameter>
    <RelativeInteractionDiameter xmlns:dt="urn:schemas-microsoft-com:datatypes" dt:dt="r8">0</RelativeInteractionDiameter>
    <TotalDiameter xmlns:dt="urn:schemas-microsoft-com:datatypes" dt:dt="r8">0.000000035</TotalDiameter>
    <VolumePerDose xmlns:dt="urn:schemas-microsoft-com:datatypes" dt:dt="r8">0.00000000027</VolumePerDose>
    <Dose xmlns:dt="urn:schemas-microsoft-com:datatypes" dt:dt="r8">2.22305262445709E-07</Dose>
    <SaturationSputterRate xmlns:dt="urn:schemas-microsoft-com:datatypes" dt:dt="r8">0</SaturationSputterRate>
    <TotalVolumeSputterRate xmlns:dt="urn:schemas-microsoft-com:datatypes" dt:dt="r8">1.56788351999996E-19</TotalVolumeSputterRate>
    <SaturationCurrentDensity xmlns:dt="urn:schemas-microsoft-com:datatypes" dt:dt="r8">1</SaturationCurrentDensity>
    <MaximumDosePerArea xmlns:dt="urn:schemas-microsoft-com:datatypes" dt:dt="r8">0</MaximumDosePerArea>
    <VolumeEtchRate xmlns:dt="urn:schemas-microsoft-com:datatypes" dt:dt="r8">1.56788351999996E-19</VolumeEtchRate>
    <VolumeGasAssistedRate xmlns:dt="urn:schemas-microsoft-com:datatypes" dt:dt="r8">0</VolumeGasAssistedRate>
    <VolumeDoseLimitedRate xmlns:dt="urn:schemas-microsoft-com:datatypes" dt:dt="r8">0</VolumeDoseLimitedRate>
    <TotalLinearSputterRate xmlns:dt="urn:schemas-microsoft-com:datatypes" dt:dt="r8">1.6296255503694E-04</TotalLinearSputterRate>
    <TotalBeamArea xmlns:dt="urn:schemas-microsoft-com:datatypes" dt:dt="r8">9.62112750161874E-16</TotalBeamArea>
    <DepthPerPass xmlns:dt="urn:schemas-microsoft-com:datatypes" dt:dt="r8">2.55980982857136E-10</DepthPerPass>
    <AreaCalculation xmlns:dt="urn:schemas-microsoft-com:datatypes" dt:dt="string">Pattern</AreaCalculation>
    <CrossSectionMill xmlns:dt="urn:schemas-microsoft-com:datatypes" dt:dt="string">False</CrossSectionMill>
    <Length xmlns:dt="urn:schemas-microsoft-com:datatypes" dt:dt="r8">1.4345208333334E-05</Length>
    <Pitch xmlns:dt="urn:schemas-microsoft-com:datatypes" dt:dt="r8">0.0000000175</Pitch>
    <Overlap xmlns:dt="urn:schemas-microsoft-com:datatypes" dt:dt="r8">50</Overlap>
    <SelectiveMilling>
      <IsSelectiveMillingEnabled xmlns:dt="urn:schemas-microsoft-com:datatypes" dt:dt="string">False</IsSelectiveMillingEnabled>
      <TimeIntervalBeforeAdjust xmlns:dt="urn:schemas-microsoft-com:datatypes" dt:dt="r8">2</TimeIntervalBeforeAdjust>
      <ContrastThresholdMinimum xmlns:dt="urn:schemas-microsoft-com:datatypes" dt:dt="r8">0</ContrastThresholdMinimum>
      <ContrastThresholdMaximum xmlns:dt="urn:schemas-microsoft-com:datatypes" dt:dt="r8">1</ContrastThresholdMaximum>
    </SelectiveMilling>
    <EndpointDetection>
      <IsEndpointDetectionEnabled xmlns:dt="urn:schemas-microsoft-com:datatypes" dt:dt="string">False</IsEndpointDetectionEnabled>
      <EndpointDetectionSignalType xmlns:dt="urn:schemas-microsoft-com:datatypes" dt:dt="string">Intensity</EndpointDetectionSignalType>
      <EndpointDetectionEndpointType xmlns:dt="urn:schemas-microsoft-com:datatypes" dt:dt="string">Peak</EndpointDetectionEndpointType>
      <EndpointNum xmlns:dt="urn:schemas-microsoft-com:datatypes" dt:dt="r8">0</EndpointNum>
    </EndpointDetection>
  </PatternLine>
  <PatternRegularCrossSection>
    <Application xmlns:dt="urn:schemas-microsoft-com:datatypes" dt:dt="string">Si-multipass</Application>
    <Beam xmlns:dt="urn:schemas-microsoft-com:datatypes" dt:dt="string">Ion</Beam>
    <DwellTime xmlns:dt="urn:schemas-microsoft-com:datatypes" dt:dt="r8">0.000001</DwellTime>
    <CenterX xmlns:dt="urn:schemas-microsoft-com:datatypes" dt:dt="r8">-2.2070243055556E-05</CenterX>
    <CenterY xmlns:dt="urn:schemas-microsoft-com:datatypes" dt:dt="r8">1.37751128472221E-05</CenterY>
    <Rotation xmlns:dt="urn:schemas-microsoft-com:datatypes" dt:dt="r8">0</Rotation>
    <GasType xmlns:dt="urn:schemas-microsoft-com:datatypes" dt:dt="string">
    </GasType>
    <GasSetpoint xmlns:dt="urn:schemas-microsoft-com:datatypes" dt:dt="string">
    </GasSetpoint>
    <GasNeedlePosition xmlns:dt="urn:schemas-microsoft-com:datatypes" dt:dt="string">
    </GasNeedlePosition>
    <Defocus xmlns:dt="urn:schemas-microsoft-com:datatypes" dt:dt="r8">0</Defocus>
    <RefreshTime xmlns:dt="urn:schemas-microsoft-com:datatypes" dt:dt="r8">0</RefreshTime>
    <TotalTime xmlns:dt="urn:schemas-microsoft-com:datatypes" dt:dt="r8">57.66</TotalTime>
    <PassCount xmlns:dt="urn:schemas-microsoft-com:datatypes" dt:dt="r8">10000</PassCount>
    <Enable xmlns:dt="urn:schemas-microsoft-com:datatypes" dt:dt="string">False</Enable>
    <ExclusionZone xmlns:dt="urn:schemas-microsoft-com:datatypes" dt:dt="string">False</ExclusionZone>
    <Depth xmlns:dt="urn:schemas-microsoft-com:datatypes" dt:dt="r8">3.24218373444842E-06</Depth>
    <Blur xmlns:dt="urn:schemas-microsoft-com:datatypes" dt:dt="r8">0</Blur>
    <InteractionDiameter xmlns:dt="urn:schemas-microsoft-com:datatypes" dt:dt="r8">0</InteractionDiameter>
    <RelativeInteractionDiameter xmlns:dt="urn:schemas-microsoft-com:datatypes" dt:dt="r8">0</RelativeInteractionDiameter>
    <TotalDiameter xmlns:dt="urn:schemas-microsoft-com:datatypes" dt:dt="r8">0.000000035</TotalDiameter>
    <VolumePerDose xmlns:dt="urn:schemas-microsoft-com:datatypes" dt:dt="r8">0.000000001</VolumePerDose>
    <Dose xmlns:dt="urn:schemas-microsoft-com:datatypes" dt:dt="r8">1.89615542857138E-08</Dose>
    <SaturationSputterRate xmlns:dt="urn:schemas-microsoft-com:datatypes" dt:dt="r8">0</SaturationSputterRate>
    <TotalVolumeSputterRate xmlns:dt="urn:schemas-microsoft-com:datatypes" dt:dt="r8">5.80697599999985E-19</TotalVolumeSputterRate>
    <SaturationCurrentDensity xmlns:dt="urn:schemas-microsoft-com:datatypes" dt:dt="r8">1</SaturationCurrentDensity>
    <MaximumDosePerArea xmlns:dt="urn:schemas-microsoft-com:datatypes" dt:dt="r8">0</MaximumDosePerArea>
    <VolumeEtchRate xmlns:dt="urn:schemas-microsoft-com:datatypes" dt:dt="r8">5.80697599999985E-19</VolumeEtchRate>
    <VolumeGasAssistedRate xmlns:dt="urn:schemas-microsoft-com:datatypes" dt:dt="r8">0</VolumeGasAssistedRate>
    <VolumeDoseLimitedRate xmlns:dt="urn:schemas-microsoft-com:datatypes" dt:dt="r8">0</VolumeDoseLimitedRate>
    <TotalLinearSputterRate xmlns:dt="urn:schemas-microsoft-com:datatypes" dt:dt="r8">6.03565018655333E-04</TotalLinearSputterRate>
    <TotalBeamArea xmlns:dt="urn:schemas-microsoft-com:datatypes" dt:dt="r8">9.62112750161874E-16</TotalBeamArea>
    <DepthPerPass xmlns:dt="urn:schemas-microsoft-com:datatypes" dt:dt="r8">3.24218373444842E-10</DepthPerPass>
    <AreaCalculation xmlns:dt="urn:schemas-microsoft-com:datatypes" dt:dt="string">Pattern</AreaCalculation>
    <CrossSectionMill xmlns:dt="urn:schemas-microsoft-com:datatypes" dt:dt="string">False</CrossSectionMill>
    <Width xmlns:dt="urn:schemas-microsoft-com:datatypes" dt:dt="r8">2.60156249999981E-06</Width>
    <Length xmlns:dt="urn:schemas-microsoft-com:datatypes" dt:dt="r8">3.91133680555582E-06</Length>
    <ScanDirection xmlns:dt="urn:schemas-microsoft-com:datatypes" dt:dt="string">LeftToRight</ScanDirection>
    <ScanType xmlns:dt="urn:schemas-microsoft-com:datatypes" dt:dt="string">Serpentine</ScanType>
    <PitchX xmlns:dt="urn:schemas-microsoft-com:datatypes" dt:dt="r8">0.0000000175</PitchX>
    <PitchY xmlns:dt="urn:schemas-microsoft-com:datatypes" dt:dt="r8">0.0000000175</PitchY>
    <EqualPitch xmlns:dt="urn:schemas-microsoft-com:datatypes" dt:dt="string">True</EqualPitch>
    <OverlapX xmlns:dt="urn:schemas-microsoft-com:datatypes" dt:dt="r8">50</OverlapX>
    <OverlapY xmlns:dt="urn:schemas-microsoft-com:datatypes" dt:dt="r8">50</OverlapY>
    <ScanMethod xmlns:dt="urn:schemas-microsoft-com:datatypes" dt:dt="string">MultiScan</ScanMethod>
    <MultiScanPassCount xmlns:dt="urn:schemas-microsoft-com:datatypes" dt:dt="r8">4</MultiScanPassCount>
    <ScanRatio xmlns:dt="urn:schemas-microsoft-com:datatypes" dt:dt="r8">0.3</ScanRatio>
  </PatternRegularCrossSection>
  <PatternLine>
    <Application xmlns:dt="urn:schemas-microsoft-com:datatypes" dt:dt="string">Si</Application>
    <Beam xmlns:dt="urn:schemas-microsoft-com:datatypes" dt:dt="string">Ion</Beam>
    <DwellTime xmlns:dt="urn:schemas-microsoft-com:datatypes" dt:dt="r8">0.000001</DwellTime>
    <CenterX xmlns:dt="urn:schemas-microsoft-com:datatypes" dt:dt="r8">1.77432986111126E-05</CenterX>
    <CenterY xmlns:dt="urn:schemas-microsoft-com:datatypes" dt:dt="r8">8.98020833333164E-06</CenterY>
    <Rotation xmlns:dt="urn:schemas-microsoft-com:datatypes" dt:dt="r8">4.71238898038469</Rotation>
    <GasType xmlns:dt="urn:schemas-microsoft-com:datatypes" dt:dt="string">
    </GasType>
    <GasSetpoint xmlns:dt="urn:schemas-microsoft-com:datatypes" dt:dt="string">
    </GasSetpoint>
    <GasNeedlePosition xmlns:dt="urn:schemas-microsoft-com:datatypes" dt:dt="string">
    </GasNeedlePosition>
    <Defocus xmlns:dt="urn:schemas-microsoft-com:datatypes" dt:dt="r8">0</Defocus>
    <RefreshTime xmlns:dt="urn:schemas-microsoft-com:datatypes" dt:dt="r8">0</RefreshTime>
    <TotalTime xmlns:dt="urn:schemas-microsoft-com:datatypes" dt:dt="r8">102.180306</TotalTime>
    <PassCount xmlns:dt="urn:schemas-microsoft-com:datatypes" dt:dt="r8">156239</PassCount>
    <Enable xmlns:dt="urn:schemas-microsoft-com:datatypes" dt:dt="string">False</Enable>
    <ExclusionZone xmlns:dt="urn:schemas-microsoft-com:datatypes" dt:dt="string">False</ExclusionZone>
    <Depth xmlns:dt="urn:schemas-microsoft-com:datatypes" dt:dt="r8">3.99942127806161E-05</Depth>
    <Blur xmlns:dt="urn:schemas-microsoft-com:datatypes" dt:dt="r8">0</Blur>
    <InteractionDiameter xmlns:dt="urn:schemas-microsoft-com:datatypes" dt:dt="r8">0</InteractionDiameter>
    <RelativeInteractionDiameter xmlns:dt="urn:schemas-microsoft-com:datatypes" dt:dt="r8">0</RelativeInteractionDiameter>
    <TotalDiameter xmlns:dt="urn:schemas-microsoft-com:datatypes" dt:dt="r8">0.000000035</TotalDiameter>
    <VolumePerDose xmlns:dt="urn:schemas-microsoft-com:datatypes" dt:dt="r8">0.00000000027</VolumePerDose>
    <Dose xmlns:dt="urn:schemas-microsoft-com:datatypes" dt:dt="r8">2.96253428004564E-07</Dose>
    <SaturationSputterRate xmlns:dt="urn:schemas-microsoft-com:datatypes" dt:dt="r8">0</SaturationSputterRate>
    <TotalVolumeSputterRate xmlns:dt="urn:schemas-microsoft-com:datatypes" dt:dt="r8">1.56788351999996E-19</TotalVolumeSputterRate>
    <SaturationCurrentDensity xmlns:dt="urn:schemas-microsoft-com:datatypes" dt:dt="r8">1</SaturationCurrentDensity>
    <MaximumDosePerArea xmlns:dt="urn:schemas-microsoft-com:datatypes" dt:dt="r8">0</MaximumDosePerArea>
    <VolumeEtchRate xmlns:dt="urn:schemas-microsoft-com:datatypes" dt:dt="r8">1.56788351999996E-19</VolumeEtchRate>
    <VolumeGasAssistedRate xmlns:dt="urn:schemas-microsoft-com:datatypes" dt:dt="r8">0</VolumeGasAssistedRate>
    <VolumeDoseLimitedRate xmlns:dt="urn:schemas-microsoft-com:datatypes" dt:dt="r8">0</VolumeDoseLimitedRate>
    <TotalLinearSputterRate xmlns:dt="urn:schemas-microsoft-com:datatypes" dt:dt="r8">1.6296255503694E-04</TotalLinearSputterRate>
    <TotalBeamArea xmlns:dt="urn:schemas-microsoft-com:datatypes" dt:dt="r8">9.62112750161874E-16</TotalBeamArea>
    <DepthPerPass xmlns:dt="urn:schemas-microsoft-com:datatypes" dt:dt="r8">2.55980982857136E-10</DepthPerPass>
    <AreaCalculation xmlns:dt="urn:schemas-microsoft-com:datatypes" dt:dt="string">Pattern</AreaCalculation>
    <CrossSectionMill xmlns:dt="urn:schemas-microsoft-com:datatypes" dt:dt="string">False</CrossSectionMill>
    <Length xmlns:dt="urn:schemas-microsoft-com:datatypes" dt:dt="r8">1.39135416666668E-05</Length>
    <Pitch xmlns:dt="urn:schemas-microsoft-com:datatypes" dt:dt="r8">0.0000000175</Pitch>
    <Overlap xmlns:dt="urn:schemas-microsoft-com:datatypes" dt:dt="r8">50</Overlap>
    <SelectiveMilling>
      <IsSelectiveMillingEnabled xmlns:dt="urn:schemas-microsoft-com:datatypes" dt:dt="string">False</IsSelectiveMillingEnabled>
      <TimeIntervalBeforeAdjust xmlns:dt="urn:schemas-microsoft-com:datatypes" dt:dt="r8">2</TimeIntervalBeforeAdjust>
      <ContrastThresholdMinimum xmlns:dt="urn:schemas-microsoft-com:datatypes" dt:dt="r8">0</ContrastThresholdMinimum>
      <ContrastThresholdMaximum xmlns:dt="urn:schemas-microsoft-com:datatypes" dt:dt="r8">1</ContrastThresholdMaximum>
    </SelectiveMilling>
    <EndpointDetection>
      <IsEndpointDetectionEnabled xmlns:dt="urn:schemas-microsoft-com:datatypes" dt:dt="string">False</IsEndpointDetectionEnabled>
      <EndpointDetectionSignalType xmlns:dt="urn:schemas-microsoft-com:datatypes" dt:dt="string">Intensity</EndpointDetectionSignalType>
      <EndpointDetectionEndpointType xmlns:dt="urn:schemas-microsoft-com:datatypes" dt:dt="string">Peak</EndpointDetectionEndpointType>
      <EndpointNum xmlns:dt="urn:schemas-microsoft-com:datatypes" dt:dt="r8">0</EndpointNum>
    </EndpointDetection>
  </PatternLine>
</Content>
