# Supplementary material for: Serial Lift-Out: sampling the molecular anatomy of whole organisms
Source: Nat Methods. 2023 Dec 18;21(9):1684–92. doi: 10.1038/s41592-023-02113-5 (PMC11399102; doi:10.1038/s41592-023-02113-5)
Supplement: Supplementary file 7 — Thermo Fisher Scientific FIB–SEM instrument pattern files. The ZIP folder contains pattern files (.ptf) for various Serial Lift-Out steps: (1) attachment of the copper block to the needle (Block_to_needle_glue.ptf), (2) attachment of the copper block to the extraction volume (Block_to_bio_glue.ptf), (3) double-sided attachment using a 100/400 rectangular mesh copper grid (Double_sided_attachment.ptf) and (4) single-sided attachment using pins generated from a 100 square mesh copper grid (Single_sided_attachment.ptf). Schematics of the patterns are shown in Extended Data Fig. 10. [file 41592_2023_2113_MOESM7_ESM.zip › Supplementary-pattern-files/Block_to_needle_glue.ptf]

<Content Version="FEI PatternFile 1.2">
  <PatternList>
    <Mode xmlns:dt="urn:schemas-microsoft-com:datatypes" dt:dt="string">Serial</Mode>
    <Beam xmlns:dt="urn:schemas-microsoft-com:datatypes" dt:dt="string">Ion</Beam>
    <GasType xmlns:dt="urn:schemas-microsoft-com:datatypes" dt:dt="string">
    </GasType>
    <GasSetpoint xmlns:dt="urn:schemas-microsoft-com:datatypes" dt:dt="string">
    </GasSetpoint>
    <GasNeedlePosition xmlns:dt="urn:schemas-microsoft-com:datatypes" dt:dt="string">
    </GasNeedlePosition>
    <Defocus xmlns:dt="urn:schemas-microsoft-com:datatypes" dt:dt="r8">0</Defocus>
    <PassCount xmlns:dt="urn:schemas-microsoft-com:datatypes" dt:dt="r8">6613</PassCount>
    <Blur xmlns:dt="urn:schemas-microsoft-com:datatypes" dt:dt="r8">0</Blur>
  </PatternList>
  <PatternRegularCrossSection>
    <Application xmlns:dt="urn:schemas-microsoft-com:datatypes" dt:dt="string">Si-multipass</Application>
    <Beam xmlns:dt="urn:schemas-microsoft-com:datatypes" dt:dt="string">Ion</Beam>
    <DwellTime xmlns:dt="urn:schemas-microsoft-com:datatypes" dt:dt="r8">0.000001</DwellTime>
    <CenterX xmlns:dt="urn:schemas-microsoft-com:datatypes" dt:dt="r8">3.5410156249985E-07</CenterX>
    <CenterY xmlns:dt="urn:schemas-microsoft-com:datatypes" dt:dt="r8">2.8159505208334E-06</CenterY>
    <Rotation xmlns:dt="urn:schemas-microsoft-com:datatypes" dt:dt="r8">0</Rotation>
    <GasType xmlns:dt="urn:schemas-microsoft-com:datatypes" dt:dt="string">
    </GasType>
    <GasSetpoint xmlns:dt="urn:schemas-microsoft-com:datatypes" dt:dt="string">
    </GasSetpoint>
    <GasNeedlePosition xmlns:dt="urn:schemas-microsoft-com:datatypes" dt:dt="string">
    </GasNeedlePosition>
    <Defocus xmlns:dt="urn:schemas-microsoft-com:datatypes" dt:dt="r8">0</Defocus>
    <RefreshTime xmlns:dt="urn:schemas-microsoft-com:datatypes" dt:dt="r8">0</RefreshTime>
    <TotalTime xmlns:dt="urn:schemas-microsoft-com:datatypes" dt:dt="r8">15.965886</TotalTime>
    <PassCount xmlns:dt="urn:schemas-microsoft-com:datatypes" dt:dt="r8">2949</PassCount>
    <Enable xmlns:dt="urn:schemas-microsoft-com:datatypes" dt:dt="string">True</Enable>
    <ExclusionZone xmlns:dt="urn:schemas-microsoft-com:datatypes" dt:dt="string">False</ExclusionZone>
    <Depth xmlns:dt="urn:schemas-microsoft-com:datatypes" dt:dt="r8">3.99949859158421E-06</Depth>
    <Blur xmlns:dt="urn:schemas-microsoft-com:datatypes" dt:dt="r8">0</Blur>
    <InteractionDiameter xmlns:dt="urn:schemas-microsoft-com:datatypes" dt:dt="r8">0</InteractionDiameter>
    <RelativeInteractionDiameter xmlns:dt="urn:schemas-microsoft-com:datatypes" dt:dt="r8">0</RelativeInteractionDiameter>
    <TotalDiameter xmlns:dt="urn:schemas-microsoft-com:datatypes" dt:dt="r8">0.000000031</TotalDiameter>
    <VolumePerDose xmlns:dt="urn:schemas-microsoft-com:datatypes" dt:dt="r8">0.000000001</VolumePerDose>
    <Dose xmlns:dt="urn:schemas-microsoft-com:datatypes" dt:dt="r8">3.93298034047848E-09</Dose>
    <SaturationSputterRate xmlns:dt="urn:schemas-microsoft-com:datatypes" dt:dt="r8">0</SaturationSputterRate>
    <TotalVolumeSputterRate xmlns:dt="urn:schemas-microsoft-com:datatypes" dt:dt="r8">3.20413199999984E-19</TotalVolumeSputterRate>
    <SaturationCurrentDensity xmlns:dt="urn:schemas-microsoft-com:datatypes" dt:dt="r8">1</SaturationCurrentDensity>
    <MaximumDosePerArea xmlns:dt="urn:schemas-microsoft-com:datatypes" dt:dt="r8">0</MaximumDosePerArea>
    <VolumeEtchRate xmlns:dt="urn:schemas-microsoft-com:datatypes" dt:dt="r8">3.20413199999984E-19</VolumeEtchRate>
    <VolumeGasAssistedRate xmlns:dt="urn:schemas-microsoft-com:datatypes" dt:dt="r8">0</VolumeGasAssistedRate>
    <VolumeDoseLimitedRate xmlns:dt="urn:schemas-microsoft-com:datatypes" dt:dt="r8">0</VolumeDoseLimitedRate>
    <TotalLinearSputterRate xmlns:dt="urn:schemas-microsoft-com:datatypes" dt:dt="r8">4.24518997809695E-04</TotalLinearSputterRate>
    <TotalBeamArea xmlns:dt="urn:schemas-microsoft-com:datatypes" dt:dt="r8">7.54767635024948E-16</TotalBeamArea>
    <DepthPerPass xmlns:dt="urn:schemas-microsoft-com:datatypes" dt:dt="r8">1.35622197069658E-09</DepthPerPass>
    <AreaCalculation xmlns:dt="urn:schemas-microsoft-com:datatypes" dt:dt="string">Pattern</AreaCalculation>
    <CrossSectionMill xmlns:dt="urn:schemas-microsoft-com:datatypes" dt:dt="string">False</CrossSectionMill>
    <Width xmlns:dt="urn:schemas-microsoft-com:datatypes" dt:dt="r8">0.0000005</Width>
    <Length xmlns:dt="urn:schemas-microsoft-com:datatypes" dt:dt="r8">0.0000025</Length>
    <ScanDirection xmlns:dt="urn:schemas-microsoft-com:datatypes" dt:dt="string">TopToBottom</ScanDirection>
    <ScanType xmlns:dt="urn:schemas-microsoft-com:datatypes" dt:dt="string">Serpentine</ScanType>
    <PitchX xmlns:dt="urn:schemas-microsoft-com:datatypes" dt:dt="r8">0.0000000155</PitchX>
    <PitchY xmlns:dt="urn:schemas-microsoft-com:datatypes" dt:dt="r8">0.0000000155</PitchY>
    <EqualPitch xmlns:dt="urn:schemas-microsoft-com:datatypes" dt:dt="string">True</EqualPitch>
    <OverlapX xmlns:dt="urn:schemas-microsoft-com:datatypes" dt:dt="r8">50</OverlapX>
    <OverlapY xmlns:dt="urn:schemas-microsoft-com:datatypes" dt:dt="r8">50</OverlapY>
    <ScanMethod xmlns:dt="urn:schemas-microsoft-com:datatypes" dt:dt="string">MultiScan</ScanMethod>
    <MultiScanPassCount xmlns:dt="urn:schemas-microsoft-com:datatypes" dt:dt="r8">1</MultiScanPassCount>
    <ScanRatio xmlns:dt="urn:schemas-microsoft-com:datatypes" dt:dt="r8">0.3</ScanRatio>
  </PatternRegularCrossSection>
  <PatternRegularCrossSection>
    <Application xmlns:dt="urn:schemas-microsoft-com:datatypes" dt:dt="string">Si-multipass</Application>
    <Beam xmlns:dt="urn:schemas-microsoft-com:datatypes" dt:dt="string">Ion</Beam>
    <DwellTime xmlns:dt="urn:schemas-microsoft-com:datatypes" dt:dt="r8">0.000001</DwellTime>
    <CenterX xmlns:dt="urn:schemas-microsoft-com:datatypes" dt:dt="r8">1.10410156249985E-06</CenterX>
    <CenterY xmlns:dt="urn:schemas-microsoft-com:datatypes" dt:dt="r8">2.8159505208334E-06</CenterY>
    <Rotation xmlns:dt="urn:schemas-microsoft-com:datatypes" dt:dt="r8">0</Rotation>
    <GasType xmlns:dt="urn:schemas-microsoft-com:datatypes" dt:dt="string">
    </GasType>
    <GasSetpoint xmlns:dt="urn:schemas-microsoft-com:datatypes" dt:dt="string">
    </GasSetpoint>
    <GasNeedlePosition xmlns:dt="urn:schemas-microsoft-com:datatypes" dt:dt="string">
    </GasNeedlePosition>
    <Defocus xmlns:dt="urn:schemas-microsoft-com:datatypes" dt:dt="r8">0</Defocus>
    <RefreshTime xmlns:dt="urn:schemas-microsoft-com:datatypes" dt:dt="r8">0</RefreshTime>
    <TotalTime xmlns:dt="urn:schemas-microsoft-com:datatypes" dt:dt="r8">15.965886</TotalTime>
    <PassCount xmlns:dt="urn:schemas-microsoft-com:datatypes" dt:dt="r8">2949</PassCount>
    <Enable xmlns:dt="urn:schemas-microsoft-com:datatypes" dt:dt="string">True</Enable>
    <ExclusionZone xmlns:dt="urn:schemas-microsoft-com:datatypes" dt:dt="string">False</ExclusionZone>
    <Depth xmlns:dt="urn:schemas-microsoft-com:datatypes" dt:dt="r8">3.99949859158421E-06</Depth>
    <Blur xmlns:dt="urn:schemas-microsoft-com:datatypes" dt:dt="r8">0</Blur>
    <InteractionDiameter xmlns:dt="urn:schemas-microsoft-com:datatypes" dt:dt="r8">0</InteractionDiameter>
    <RelativeInteractionDiameter xmlns:dt="urn:schemas-microsoft-com:datatypes" dt:dt="r8">0</RelativeInteractionDiameter>
    <TotalDiameter xmlns:dt="urn:schemas-microsoft-com:datatypes" dt:dt="r8">0.000000031</TotalDiameter>
    <VolumePerDose xmlns:dt="urn:schemas-microsoft-com:datatypes" dt:dt="r8">0.000000001</VolumePerDose>
    <Dose xmlns:dt="urn:schemas-microsoft-com:datatypes" dt:dt="r8">3.93298034047848E-09</Dose>
    <SaturationSputterRate xmlns:dt="urn:schemas-microsoft-com:datatypes" dt:dt="r8">0</SaturationSputterRate>
    <TotalVolumeSputterRate xmlns:dt="urn:schemas-microsoft-com:datatypes" dt:dt="r8">3.20413199999984E-19</TotalVolumeSputterRate>
    <SaturationCurrentDensity xmlns:dt="urn:schemas-microsoft-com:datatypes" dt:dt="r8">1</SaturationCurrentDensity>
    <MaximumDosePerArea xmlns:dt="urn:schemas-microsoft-com:datatypes" dt:dt="r8">0</MaximumDosePerArea>
    <VolumeEtchRate xmlns:dt="urn:schemas-microsoft-com:datatypes" dt:dt="r8">3.20413199999984E-19</VolumeEtchRate>
    <VolumeGasAssistedRate xmlns:dt="urn:schemas-microsoft-com:datatypes" dt:dt="r8">0</VolumeGasAssistedRate>
    <VolumeDoseLimitedRate xmlns:dt="urn:schemas-microsoft-com:datatypes" dt:dt="r8">0</VolumeDoseLimitedRate>
    <TotalLinearSputterRate xmlns:dt="urn:schemas-microsoft-com:datatypes" dt:dt="r8">4.24518997809695E-04</TotalLinearSputterRate>
    <TotalBeamArea xmlns:dt="urn:schemas-microsoft-com:datatypes" dt:dt="r8">7.54767635024948E-16</TotalBeamArea>
    <DepthPerPass xmlns:dt="urn:schemas-microsoft-com:datatypes" dt:dt="r8">1.35622197069658E-09</DepthPerPass>
    <AreaCalculation xmlns:dt="urn:schemas-microsoft-com:datatypes" dt:dt="string">Pattern</AreaCalculation>
    <CrossSectionMill xmlns:dt="urn:schemas-microsoft-com:datatypes" dt:dt="string">False</CrossSectionMill>
    <Width xmlns:dt="urn:schemas-microsoft-com:datatypes" dt:dt="r8">0.0000005</Width>
    <Length xmlns:dt="urn:schemas-microsoft-com:datatypes" dt:dt="r8">0.0000025</Length>
    <ScanDirection xmlns:dt="urn:schemas-microsoft-com:datatypes" dt:dt="string">TopToBottom</ScanDirection>
    <ScanType xmlns:dt="urn:schemas-microsoft-com:datatypes" dt:dt="string">Serpentine</ScanType>
    <PitchX xmlns:dt="urn:schemas-microsoft-com:datatypes" dt:dt="r8">0.0000000155</PitchX>
    <PitchY xmlns:dt="urn:schemas-microsoft-com:datatypes" dt:dt="r8">0.0000000155</PitchY>
    <EqualPitch xmlns:dt="urn:schemas-microsoft-com:datatypes" dt:dt="string">True</EqualPitch>
    <OverlapX xmlns:dt="urn:schemas-microsoft-com:datatypes" dt:dt="r8">50</OverlapX>
    <OverlapY xmlns:dt="urn:schemas-microsoft-com:datatypes" dt:dt="r8">50</OverlapY>
    <ScanMethod xmlns:dt="urn:schemas-microsoft-com:datatypes" dt:dt="string">MultiScan</ScanMethod>
    <MultiScanPassCount xmlns:dt="urn:schemas-microsoft-com:datatypes" dt:dt="r8">1</MultiScanPassCount>
    <ScanRatio xmlns:dt="urn:schemas-microsoft-com:datatypes" dt:dt="r8">0.3</ScanRatio>
  </PatternRegularCrossSection>
  <PatternRegularCrossSection>
    <Application xmlns:dt="urn:schemas-microsoft-com:datatypes" dt:dt="string">Si-multipass</Application>
    <Beam xmlns:dt="urn:schemas-microsoft-com:datatypes" dt:dt="string">Ion</Beam>
    <DwellTime xmlns:dt="urn:schemas-microsoft-com:datatypes" dt:dt="r8">0.000001</DwellTime>
    <CenterX xmlns:dt="urn:schemas-microsoft-com:datatypes" dt:dt="r8">1.85410156249985E-06</CenterX>
    <CenterY xmlns:dt="urn:schemas-microsoft-com:datatypes" dt:dt="r8">2.8159505208334E-06</CenterY>
    <Rotation xmlns:dt="urn:schemas-microsoft-com:datatypes" dt:dt="r8">0</Rotation>
    <GasType xmlns:dt="urn:schemas-microsoft-com:datatypes" dt:dt="string">
    </GasType>
    <GasSetpoint xmlns:dt="urn:schemas-microsoft-com:datatypes" dt:dt="string">
    </GasSetpoint>
    <GasNeedlePosition xmlns:dt="urn:schemas-microsoft-com:datatypes" dt:dt="string">
    </GasNeedlePosition>
    <Defocus xmlns:dt="urn:schemas-microsoft-com:datatypes" dt:dt="r8">0</Defocus>
    <RefreshTime xmlns:dt="urn:schemas-microsoft-com:datatypes" dt:dt="r8">0</RefreshTime>
    <TotalTime xmlns:dt="urn:schemas-microsoft-com:datatypes" dt:dt="r8">15.965886</TotalTime>
    <PassCount xmlns:dt="urn:schemas-microsoft-com:datatypes" dt:dt="r8">2949</PassCount>
    <Enable xmlns:dt="urn:schemas-microsoft-com:datatypes" dt:dt="string">True</Enable>
    <ExclusionZone xmlns:dt="urn:schemas-microsoft-com:datatypes" dt:dt="string">False</ExclusionZone>
    <Depth xmlns:dt="urn:schemas-microsoft-com:datatypes" dt:dt="r8">3.99949859158421E-06</Depth>
    <Blur xmlns:dt="urn:schemas-microsoft-com:datatypes" dt:dt="r8">0</Blur>
    <InteractionDiameter xmlns:dt="urn:schemas-microsoft-com:datatypes" dt:dt="r8">0</InteractionDiameter>
    <RelativeInteractionDiameter xmlns:dt="urn:schemas-microsoft-com:datatypes" dt:dt="r8">0</RelativeInteractionDiameter>
    <TotalDiameter xmlns:dt="urn:schemas-microsoft-com:datatypes" dt:dt="r8">0.000000031</TotalDiameter>
    <VolumePerDose xmlns:dt="urn:schemas-microsoft-com:datatypes" dt:dt="r8">0.000000001</VolumePerDose>
    <Dose xmlns:dt="urn:schemas-microsoft-com:datatypes" dt:dt="r8">3.93298034047848E-09</Dose>
    <SaturationSputterRate xmlns:dt="urn:schemas-microsoft-com:datatypes" dt:dt="r8">0</SaturationSputterRate>
    <TotalVolumeSputterRate xmlns:dt="urn:schemas-microsoft-com:datatypes" dt:dt="r8">3.20413199999984E-19</TotalVolumeSputterRate>
    <SaturationCurrentDensity xmlns:dt="urn:schemas-microsoft-com:datatypes" dt:dt="r8">1</SaturationCurrentDensity>
    <MaximumDosePerArea xmlns:dt="urn:schemas-microsoft-com:datatypes" dt:dt="r8">0</MaximumDosePerArea>
    <VolumeEtchRate xmlns:dt="urn:schemas-microsoft-com:datatypes" dt:dt="r8">3.20413199999984E-19</VolumeEtchRate>
    <VolumeGasAssistedRate xmlns:dt="urn:schemas-microsoft-com:datatypes" dt:dt="r8">0</VolumeGasAssistedRate>
    <VolumeDoseLimitedRate xmlns:dt="urn:schemas-microsoft-com:datatypes" dt:dt="r8">0</VolumeDoseLimitedRate>
    <TotalLinearSputterRate xmlns:dt="urn:schemas-microsoft-com:datatypes" dt:dt="r8">4.24518997809695E-04</TotalLinearSputterRate>
    <TotalBeamArea xmlns:dt="urn:schemas-microsoft-com:datatypes" dt:dt="r8">7.54767635024948E-16</TotalBeamArea>
    <DepthPerPass xmlns:dt="urn:schemas-microsoft-com:datatypes" dt:dt="r8">1.35622197069658E-09</DepthPerPass>
    <AreaCalculation xmlns:dt="urn:schemas-microsoft-com:datatypes" dt:dt="string">Pattern</AreaCalculation>
    <CrossSectionMill xmlns:dt="urn:schemas-microsoft-com:datatypes" dt:dt="string">False</CrossSectionMill>
    <Width xmlns:dt="urn:schemas-microsoft-com:datatypes" dt:dt="r8">0.0000005</Width>
    <Length xmlns:dt="urn:schemas-microsoft-com:datatypes" dt:dt="r8">0.0000025</Length>
    <ScanDirection xmlns:dt="urn:schemas-microsoft-com:datatypes" dt:dt="string">TopToBottom</ScanDirection>
    <ScanType xmlns:dt="urn:schemas-microsoft-com:datatypes" dt:dt="string">Serpentine</ScanType>
    <PitchX xmlns:dt="urn:schemas-microsoft-com:datatypes" dt:dt="r8">0.0000000155</PitchX>
    <PitchY xmlns:dt="urn:schemas-microsoft-com:datatypes" dt:dt="r8">0.0000000155</PitchY>
    <EqualPitch xmlns:dt="urn:schemas-microsoft-com:datatypes" dt:dt="string">True</EqualPitch>
    <OverlapX xmlns:dt="urn:schemas-microsoft-com:datatypes" dt:dt="r8">50</OverlapX>
    <OverlapY xmlns:dt="urn:schemas-microsoft-com:datatypes" dt:dt="r8">50</OverlapY>
    <ScanMethod xmlns:dt="urn:schemas-microsoft-com:datatypes" dt:dt="string">MultiScan</ScanMethod>
    <MultiScanPassCount xmlns:dt="urn:schemas-microsoft-com:datatypes" dt:dt="r8">1</MultiScanPassCount>
    <ScanRatio xmlns:dt="urn:schemas-microsoft-com:datatypes" dt:dt="r8">0.3</ScanRatio>
  </PatternRegularCrossSection>
  <PatternRegularCrossSection>
    <Application xmlns:dt="urn:schemas-microsoft-com:datatypes" dt:dt="string">Si-multipass</Application>
    <Beam xmlns:dt="urn:schemas-microsoft-com:datatypes" dt:dt="string">Ion</Beam>
    <DwellTime xmlns:dt="urn:schemas-microsoft-com:datatypes" dt:dt="r8">0.000001</DwellTime>
    <CenterX xmlns:dt="urn:schemas-microsoft-com:datatypes" dt:dt="r8">2.60410156249985E-06</CenterX>
    <CenterY xmlns:dt="urn:schemas-microsoft-com:datatypes" dt:dt="r8">2.8159505208334E-06</CenterY>
    <Rotation xmlns:dt="urn:schemas-microsoft-com:datatypes" dt:dt="r8">0</Rotation>
    <GasType xmlns:dt="urn:schemas-microsoft-com:datatypes" dt:dt="string">
    </GasType>
    <GasSetpoint xmlns:dt="urn:schemas-microsoft-com:datatypes" dt:dt="string">
    </GasSetpoint>
    <GasNeedlePosition xmlns:dt="urn:schemas-microsoft-com:datatypes" dt:dt="string">
    </GasNeedlePosition>
    <Defocus xmlns:dt="urn:schemas-microsoft-com:datatypes" dt:dt="r8">0</Defocus>
    <RefreshTime xmlns:dt="urn:schemas-microsoft-com:datatypes" dt:dt="r8">0</RefreshTime>
    <TotalTime xmlns:dt="urn:schemas-microsoft-com:datatypes" dt:dt="r8">15.965886</TotalTime>
    <PassCount xmlns:dt="urn:schemas-microsoft-com:datatypes" dt:dt="r8">2949</PassCount>
    <Enable xmlns:dt="urn:schemas-microsoft-com:datatypes" dt:dt="string">True</Enable>
    <ExclusionZone xmlns:dt="urn:schemas-microsoft-com:datatypes" dt:dt="string">False</ExclusionZone>
    <Depth xmlns:dt="urn:schemas-microsoft-com:datatypes" dt:dt="r8">3.99949859158421E-06</Depth>
    <Blur xmlns:dt="urn:schemas-microsoft-com:datatypes" dt:dt="r8">0</Blur>
    <InteractionDiameter xmlns:dt="urn:schemas-microsoft-com:datatypes" dt:dt="r8">0</InteractionDiameter>
    <RelativeInteractionDiameter xmlns:dt="urn:schemas-microsoft-com:datatypes" dt:dt="r8">0</RelativeInteractionDiameter>
    <TotalDiameter xmlns:dt="urn:schemas-microsoft-com:datatypes" dt:dt="r8">0.000000031</TotalDiameter>
    <VolumePerDose xmlns:dt="urn:schemas-microsoft-com:datatypes" dt:dt="r8">0.000000001</VolumePerDose>
    <Dose xmlns:dt="urn:schemas-microsoft-com:datatypes" dt:dt="r8">3.93298034047848E-09</Dose>
    <SaturationSputterRate xmlns:dt="urn:schemas-microsoft-com:datatypes" dt:dt="r8">0</SaturationSputterRate>
    <TotalVolumeSputterRate xmlns:dt="urn:schemas-microsoft-com:datatypes" dt:dt="r8">3.20413199999984E-19</TotalVolumeSputterRate>
    <SaturationCurrentDensity xmlns:dt="urn:schemas-microsoft-com:datatypes" dt:dt="r8">1</SaturationCurrentDensity>
    <MaximumDosePerArea xmlns:dt="urn:schemas-microsoft-com:datatypes" dt:dt="r8">0</MaximumDosePerArea>
    <VolumeEtchRate xmlns:dt="urn:schemas-microsoft-com:datatypes" dt:dt="r8">3.20413199999984E-19</VolumeEtchRate>
    <VolumeGasAssistedRate xmlns:dt="urn:schemas-microsoft-com:datatypes" dt:dt="r8">0</VolumeGasAssistedRate>
    <VolumeDoseLimitedRate xmlns:dt="urn:schemas-microsoft-com:datatypes" dt:dt="r8">0</VolumeDoseLimitedRate>
    <TotalLinearSputterRate xmlns:dt="urn:schemas-microsoft-com:datatypes" dt:dt="r8">4.24518997809695E-04</TotalLinearSputterRate>
    <TotalBeamArea xmlns:dt="urn:schemas-microsoft-com:datatypes" dt:dt="r8">7.54767635024948E-16</TotalBeamArea>
    <DepthPerPass xmlns:dt="urn:schemas-microsoft-com:datatypes" dt:dt="r8">1.35622197069658E-09</DepthPerPass>
    <AreaCalculation xmlns:dt="urn:schemas-microsoft-com:datatypes" dt:dt="string">Pattern</AreaCalculation>
    <CrossSectionMill xmlns:dt="urn:schemas-microsoft-com:datatypes" dt:dt="string">False</CrossSectionMill>
    <Width xmlns:dt="urn:schemas-microsoft-com:datatypes" dt:dt="r8">0.0000005</Width>
    <Length xmlns:dt="urn:schemas-microsoft-com:datatypes" dt:dt="r8">0.0000025</Length>
    <ScanDirection xmlns:dt="urn:schemas-microsoft-com:datatypes" dt:dt="string">TopToBottom</ScanDirection>
    <ScanType xmlns:dt="urn:schemas-microsoft-com:datatypes" dt:dt="string">Serpentine</ScanType>
    <PitchX xmlns:dt="urn:schemas-microsoft-com:datatypes" dt:dt="r8">0.0000000155</PitchX>
    <PitchY xmlns:dt="urn:schemas-microsoft-com:datatypes" dt:dt="r8">0.0000000155</PitchY>
    <EqualPitch xmlns:dt="urn:schemas-microsoft-com:datatypes" dt:dt="string">True</EqualPitch>
    <OverlapX xmlns:dt="urn:schemas-microsoft-com:datatypes" dt:dt="r8">50</OverlapX>
    <OverlapY xmlns:dt="urn:schemas-microsoft-com:datatypes" dt:dt="r8">50</OverlapY>
    <ScanMethod xmlns:dt="urn:schemas-microsoft-com:datatypes" dt:dt="string">MultiScan</ScanMethod>
    <MultiScanPassCount xmlns:dt="urn:schemas-microsoft-com:datatypes" dt:dt="r8">1</MultiScanPassCount>
    <ScanRatio xmlns:dt="urn:schemas-microsoft-com:datatypes" dt:dt="r8">0.3</ScanRatio>
  </PatternRegularCrossSection>
  <PatternRegularCrossSection>
    <Application xmlns:dt="urn:schemas-microsoft-com:datatypes" dt:dt="string">Si-multipass</Application>
    <Beam xmlns:dt="urn:schemas-microsoft-com:datatypes" dt:dt="string">Ion</Beam>
    <DwellTime xmlns:dt="urn:schemas-microsoft-com:datatypes" dt:dt="r8">0.000001</DwellTime>
    <CenterX xmlns:dt="urn:schemas-microsoft-com:datatypes" dt:dt="r8">3.35410156249985E-06</CenterX>
    <CenterY xmlns:dt="urn:schemas-microsoft-com:datatypes" dt:dt="r8">2.8159505208334E-06</CenterY>
    <Rotation xmlns:dt="urn:schemas-microsoft-com:datatypes" dt:dt="r8">0</Rotation>
    <GasType xmlns:dt="urn:schemas-microsoft-com:datatypes" dt:dt="string">
    </GasType>
    <GasSetpoint xmlns:dt="urn:schemas-microsoft-com:datatypes" dt:dt="string">
    </GasSetpoint>
    <GasNeedlePosition xmlns:dt="urn:schemas-microsoft-com:datatypes" dt:dt="string">
    </GasNeedlePosition>
    <Defocus xmlns:dt="urn:schemas-microsoft-com:datatypes" dt:dt="r8">0</Defocus>
    <RefreshTime xmlns:dt="urn:schemas-microsoft-com:datatypes" dt:dt="r8">0</RefreshTime>
    <TotalTime xmlns:dt="urn:schemas-microsoft-com:datatypes" dt:dt="r8">15.965886</TotalTime>
    <PassCount xmlns:dt="urn:schemas-microsoft-com:datatypes" dt:dt="r8">2949</PassCount>
    <Enable xmlns:dt="urn:schemas-microsoft-com:datatypes" dt:dt="string">True</Enable>
    <ExclusionZone xmlns:dt="urn:schemas-microsoft-com:datatypes" dt:dt="string">False</ExclusionZone>
    <Depth xmlns:dt="urn:schemas-microsoft-com:datatypes" dt:dt="r8">3.99949859158421E-06</Depth>
    <Blur xmlns:dt="urn:schemas-microsoft-com:datatypes" dt:dt="r8">0</Blur>
    <InteractionDiameter xmlns:dt="urn:schemas-microsoft-com:datatypes" dt:dt="r8">0</InteractionDiameter>
    <RelativeInteractionDiameter xmlns:dt="urn:schemas-microsoft-com:datatypes" dt:dt="r8">0</RelativeInteractionDiameter>
    <TotalDiameter xmlns:dt="urn:schemas-microsoft-com:datatypes" dt:dt="r8">0.000000031</TotalDiameter>
    <VolumePerDose xmlns:dt="urn:schemas-microsoft-com:datatypes" dt:dt="r8">0.000000001</VolumePerDose>
    <Dose xmlns:dt="urn:schemas-microsoft-com:datatypes" dt:dt="r8">3.93298034047848E-09</Dose>
    <SaturationSputterRate xmlns:dt="urn:schemas-microsoft-com:datatypes" dt:dt="r8">0</SaturationSputterRate>
    <TotalVolumeSputterRate xmlns:dt="urn:schemas-microsoft-com:datatypes" dt:dt="r8">3.20413199999984E-19</TotalVolumeSputterRate>
    <SaturationCurrentDensity xmlns:dt="urn:schemas-microsoft-com:datatypes" dt:dt="r8">1</SaturationCurrentDensity>
    <MaximumDosePerArea xmlns:dt="urn:schemas-microsoft-com:datatypes" dt:dt="r8">0</MaximumDosePerArea>
    <VolumeEtchRate xmlns:dt="urn:schemas-microsoft-com:datatypes" dt:dt="r8">3.20413199999984E-19</VolumeEtchRate>
    <VolumeGasAssistedRate xmlns:dt="urn:schemas-microsoft-com:datatypes" dt:dt="r8">0</VolumeGasAssistedRate>
    <VolumeDoseLimitedRate xmlns:dt="urn:schemas-microsoft-com:datatypes" dt:dt="r8">0</VolumeDoseLimitedRate>
    <TotalLinearSputterRate xmlns:dt="urn:schemas-microsoft-com:datatypes" dt:dt="r8">4.24518997809695E-04</TotalLinearSputterRate>
    <TotalBeamArea xmlns:dt="urn:schemas-microsoft-com:datatypes" dt:dt="r8">7.54767635024948E-16</TotalBeamArea>
    <DepthPerPass xmlns:dt="urn:schemas-microsoft-com:datatypes" dt:dt="r8">1.35622197069658E-09</DepthPerPass>
    <AreaCalculation xmlns:dt="urn:schemas-microsoft-com:datatypes" dt:dt="string">Pattern</AreaCalculation>
    <CrossSectionMill xmlns:dt="urn:schemas-microsoft-com:datatypes" dt:dt="string">False</CrossSectionMill>
    <Width xmlns:dt="urn:schemas-microsoft-com:datatypes" dt:dt="r8">0.0000005</Width>
    <Length xmlns:dt="urn:schemas-microsoft-com:datatypes" dt:dt="r8">0.0000025</Length>
    <ScanDirection xmlns:dt="urn:schemas-microsoft-com:datatypes" dt:dt="string">TopToBottom</ScanDirection>
    <ScanType xmlns:dt="urn:schemas-microsoft-com:datatypes" dt:dt="string">Serpentine</ScanType>
    <PitchX xmlns:dt="urn:schemas-microsoft-com:datatypes" dt:dt="r8">0.0000000155</PitchX>
    <PitchY xmlns:dt="urn:schemas-microsoft-com:datatypes" dt:dt="r8">0.0000000155</PitchY>
    <EqualPitch xmlns:dt="urn:schemas-microsoft-com:datatypes" dt:dt="string">True</EqualPitch>
    <OverlapX xmlns:dt="urn:schemas-microsoft-com:datatypes" dt:dt="r8">50</OverlapX>
    <OverlapY xmlns:dt="urn:schemas-microsoft-com:datatypes" dt:dt="r8">50</OverlapY>
    <ScanMethod xmlns:dt="urn:schemas-microsoft-com:datatypes" dt:dt="string">MultiScan</ScanMethod>
    <MultiScanPassCount xmlns:dt="urn:schemas-microsoft-com:datatypes" dt:dt="r8">1</MultiScanPassCount>
    <ScanRatio xmlns:dt="urn:schemas-microsoft-com:datatypes" dt:dt="r8">0.3</ScanRatio>
  </PatternRegularCrossSection>
  <PatternRegularCrossSection>
    <Application xmlns:dt="urn:schemas-microsoft-com:datatypes" dt:dt="string">Si-multipass</Application>
    <Beam xmlns:dt="urn:schemas-microsoft-com:datatypes" dt:dt="string">Ion</Beam>
    <DwellTime xmlns:dt="urn:schemas-microsoft-com:datatypes" dt:dt="r8">0.000001</DwellTime>
    <CenterX xmlns:dt="urn:schemas-microsoft-com:datatypes" dt:dt="r8">4.10410156249985E-06</CenterX>
    <CenterY xmlns:dt="urn:schemas-microsoft-com:datatypes" dt:dt="r8">2.8159505208334E-06</CenterY>
    <Rotation xmlns:dt="urn:schemas-microsoft-com:datatypes" dt:dt="r8">0</Rotation>
    <GasType xmlns:dt="urn:schemas-microsoft-com:datatypes" dt:dt="string">
    </GasType>
    <GasSetpoint xmlns:dt="urn:schemas-microsoft-com:datatypes" dt:dt="string">
    </GasSetpoint>
    <GasNeedlePosition xmlns:dt="urn:schemas-microsoft-com:datatypes" dt:dt="string">
    </GasNeedlePosition>
    <Defocus xmlns:dt="urn:schemas-microsoft-com:datatypes" dt:dt="r8">0</Defocus>
    <RefreshTime xmlns:dt="urn:schemas-microsoft-com:datatypes" dt:dt="r8">0</RefreshTime>
    <TotalTime xmlns:dt="urn:schemas-microsoft-com:datatypes" dt:dt="r8">15.965886</TotalTime>
    <PassCount xmlns:dt="urn:schemas-microsoft-com:datatypes" dt:dt="r8">2949</PassCount>
    <Enable xmlns:dt="urn:schemas-microsoft-com:datatypes" dt:dt="string">True</Enable>
    <ExclusionZone xmlns:dt="urn:schemas-microsoft-com:datatypes" dt:dt="string">False</ExclusionZone>
    <Depth xmlns:dt="urn:schemas-microsoft-com:datatypes" dt:dt="r8">3.99949859158421E-06</Depth>
    <Blur xmlns:dt="urn:schemas-microsoft-com:datatypes" dt:dt="r8">0</Blur>
    <InteractionDiameter xmlns:dt="urn:schemas-microsoft-com:datatypes" dt:dt="r8">0</InteractionDiameter>
    <RelativeInteractionDiameter xmlns:dt="urn:schemas-microsoft-com:datatypes" dt:dt="r8">0</RelativeInteractionDiameter>
    <TotalDiameter xmlns:dt="urn:schemas-microsoft-com:datatypes" dt:dt="r8">0.000000031</TotalDiameter>
    <VolumePerDose xmlns:dt="urn:schemas-microsoft-com:datatypes" dt:dt="r8">0.000000001</VolumePerDose>
    <Dose xmlns:dt="urn:schemas-microsoft-com:datatypes" dt:dt="r8">3.93298034047848E-09</Dose>
    <SaturationSputterRate xmlns:dt="urn:schemas-microsoft-com:datatypes" dt:dt="r8">0</SaturationSputterRate>
    <TotalVolumeSputterRate xmlns:dt="urn:schemas-microsoft-com:datatypes" dt:dt="r8">3.20413199999984E-19</TotalVolumeSputterRate>
    <SaturationCurrentDensity xmlns:dt="urn:schemas-microsoft-com:datatypes" dt:dt="r8">1</SaturationCurrentDensity>
    <MaximumDosePerArea xmlns:dt="urn:schemas-microsoft-com:datatypes" dt:dt="r8">0</MaximumDosePerArea>
    <VolumeEtchRate xmlns:dt="urn:schemas-microsoft-com:datatypes" dt:dt="r8">3.20413199999984E-19</VolumeEtchRate>
    <VolumeGasAssistedRate xmlns:dt="urn:schemas-microsoft-com:datatypes" dt:dt="r8">0</VolumeGasAssistedRate>
    <VolumeDoseLimitedRate xmlns:dt="urn:schemas-microsoft-com:datatypes" dt:dt="r8">0</VolumeDoseLimitedRate>
    <TotalLinearSputterRate xmlns:dt="urn:schemas-microsoft-com:datatypes" dt:dt="r8">4.24518997809695E-04</TotalLinearSputterRate>
    <TotalBeamArea xmlns:dt="urn:schemas-microsoft-com:datatypes" dt:dt="r8">7.54767635024948E-16</TotalBeamArea>
    <DepthPerPass xmlns:dt="urn:schemas-microsoft-com:datatypes" dt:dt="r8">1.35622197069658E-09</DepthPerPass>
    <AreaCalculation xmlns:dt="urn:schemas-microsoft-com:datatypes" dt:dt="string">Pattern</AreaCalculation>
    <CrossSectionMill xmlns:dt="urn:schemas-microsoft-com:datatypes" dt:dt="string">False</CrossSectionMill>
    <Width xmlns:dt="urn:schemas-microsoft-com:datatypes" dt:dt="r8">0.0000005</Width>
    <Length xmlns:dt="urn:schemas-microsoft-com:datatypes" dt:dt="r8">0.0000025</Length>
    <ScanDirection xmlns:dt="urn:schemas-microsoft-com:datatypes" dt:dt="string">TopToBottom</ScanDirection>
    <ScanType xmlns:dt="urn:schemas-microsoft-com:datatypes" dt:dt="string">Serpentine</ScanType>
    <PitchX xmlns:dt="urn:schemas-microsoft-com:datatypes" dt:dt="r8">0.0000000155</PitchX>
    <PitchY xmlns:dt="urn:schemas-microsoft-com:datatypes" dt:dt="r8">0.0000000155</PitchY>
    <EqualPitch xmlns:dt="urn:schemas-microsoft-com:datatypes" dt:dt="string">True</EqualPitch>
    <OverlapX xmlns:dt="urn:schemas-microsoft-com:datatypes" dt:dt="r8">50</OverlapX>
    <OverlapY xmlns:dt="urn:schemas-microsoft-com:datatypes" dt:dt="r8">50</OverlapY>
    <ScanMethod xmlns:dt="urn:schemas-microsoft-com:datatypes" dt:dt="string">MultiScan</ScanMethod>
    <MultiScanPassCount xmlns:dt="urn:schemas-microsoft-com:datatypes" dt:dt="r8">1</MultiScanPassCount>
    <ScanRatio xmlns:dt="urn:schemas-microsoft-com:datatypes" dt:dt="r8">0.3</ScanRatio>
  </PatternRegularCrossSection>
  <PatternRegularCrossSection>
    <Application xmlns:dt="urn:schemas-microsoft-com:datatypes" dt:dt="string">Si-multipass</Application>
    <Beam xmlns:dt="urn:schemas-microsoft-com:datatypes" dt:dt="string">Ion</Beam>
    <DwellTime xmlns:dt="urn:schemas-microsoft-com:datatypes" dt:dt="r8">0.000001</DwellTime>
    <CenterX xmlns:dt="urn:schemas-microsoft-com:datatypes" dt:dt="r8">4.85410156249985E-06</CenterX>
    <CenterY xmlns:dt="urn:schemas-microsoft-com:datatypes" dt:dt="r8">2.8159505208334E-06</CenterY>
    <Rotation xmlns:dt="urn:schemas-microsoft-com:datatypes" dt:dt="r8">0</Rotation>
    <GasType xmlns:dt="urn:schemas-microsoft-com:datatypes" dt:dt="string">
    </GasType>
    <GasSetpoint xmlns:dt="urn:schemas-microsoft-com:datatypes" dt:dt="string">
    </GasSetpoint>
    <GasNeedlePosition xmlns:dt="urn:schemas-microsoft-com:datatypes" dt:dt="string">
    </GasNeedlePosition>
    <Defocus xmlns:dt="urn:schemas-microsoft-com:datatypes" dt:dt="r8">0</Defocus>
    <RefreshTime xmlns:dt="urn:schemas-microsoft-com:datatypes" dt:dt="r8">0</RefreshTime>
    <TotalTime xmlns:dt="urn:schemas-microsoft-com:datatypes" dt:dt="r8">15.965886</TotalTime>
    <PassCount xmlns:dt="urn:schemas-microsoft-com:datatypes" dt:dt="r8">2949</PassCount>
    <Enable xmlns:dt="urn:schemas-microsoft-com:datatypes" dt:dt="string">True</Enable>
    <ExclusionZone xmlns:dt="urn:schemas-microsoft-com:datatypes" dt:dt="string">False</ExclusionZone>
    <Depth xmlns:dt="urn:schemas-microsoft-com:datatypes" dt:dt="r8">3.99949859158421E-06</Depth>
    <Blur xmlns:dt="urn:schemas-microsoft-com:datatypes" dt:dt="r8">0</Blur>
    <InteractionDiameter xmlns:dt="urn:schemas-microsoft-com:datatypes" dt:dt="r8">0</InteractionDiameter>
    <RelativeInteractionDiameter xmlns:dt="urn:schemas-microsoft-com:datatypes" dt:dt="r8">0</RelativeInteractionDiameter>
    <TotalDiameter xmlns:dt="urn:schemas-microsoft-com:datatypes" dt:dt="r8">0.000000031</TotalDiameter>
    <VolumePerDose xmlns:dt="urn:schemas-microsoft-com:datatypes" dt:dt="r8">0.000000001</VolumePerDose>
    <Dose xmlns:dt="urn:schemas-microsoft-com:datatypes" dt:dt="r8">3.93298034047848E-09</Dose>
    <SaturationSputterRate xmlns:dt="urn:schemas-microsoft-com:datatypes" dt:dt="r8">0</SaturationSputterRate>
    <TotalVolumeSputterRate xmlns:dt="urn:schemas-microsoft-com:datatypes" dt:dt="r8">3.20413199999984E-19</TotalVolumeSputterRate>
    <SaturationCurrentDensity xmlns:dt="urn:schemas-microsoft-com:datatypes" dt:dt="r8">1</SaturationCurrentDensity>
    <MaximumDosePerArea xmlns:dt="urn:schemas-microsoft-com:datatypes" dt:dt="r8">0</MaximumDosePerArea>
    <VolumeEtchRate xmlns:dt="urn:schemas-microsoft-com:datatypes" dt:dt="r8">3.20413199999984E-19</VolumeEtchRate>
    <VolumeGasAssistedRate xmlns:dt="urn:schemas-microsoft-com:datatypes" dt:dt="r8">0</VolumeGasAssistedRate>
    <VolumeDoseLimitedRate xmlns:dt="urn:schemas-microsoft-com:datatypes" dt:dt="r8">0</VolumeDoseLimitedRate>
    <TotalLinearSputterRate xmlns:dt="urn:schemas-microsoft-com:datatypes" dt:dt="r8">4.24518997809695E-04</TotalLinearSputterRate>
    <TotalBeamArea xmlns:dt="urn:schemas-microsoft-com:datatypes" dt:dt="r8">7.54767635024948E-16</TotalBeamArea>
    <DepthPerPass xmlns:dt="urn:schemas-microsoft-com:datatypes" dt:dt="r8">1.35622197069658E-09</DepthPerPass>
    <AreaCalculation xmlns:dt="urn:schemas-microsoft-com:datatypes" dt:dt="string">Pattern</AreaCalculation>
    <CrossSectionMill xmlns:dt="urn:schemas-microsoft-com:datatypes" dt:dt="string">False</CrossSectionMill>
    <Width xmlns:dt="urn:schemas-microsoft-com:datatypes" dt:dt="r8">0.0000005</Width>
    <Length xmlns:dt="urn:schemas-microsoft-com:datatypes" dt:dt="r8">0.0000025</Length>
    <ScanDirection xmlns:dt="urn:schemas-microsoft-com:datatypes" dt:dt="string">TopToBottom</ScanDirection>
    <ScanType xmlns:dt="urn:schemas-microsoft-com:datatypes" dt:dt="string">Serpentine</ScanType>
    <PitchX xmlns:dt="urn:schemas-microsoft-com:datatypes" dt:dt="r8">0.0000000155</PitchX>
    <PitchY xmlns:dt="urn:schemas-microsoft-com:datatypes" dt:dt="r8">0.0000000155</PitchY>
    <EqualPitch xmlns:dt="urn:schemas-microsoft-com:datatypes" dt:dt="string">True</EqualPitch>
    <OverlapX xmlns:dt="urn:schemas-microsoft-com:datatypes" dt:dt="r8">50</OverlapX>
    <OverlapY xmlns:dt="urn:schemas-microsoft-com:datatypes" dt:dt="r8">50</OverlapY>
    <ScanMethod xmlns:dt="urn:schemas-microsoft-com:datatypes" dt:dt="string">MultiScan</ScanMethod>
    <MultiScanPassCount xmlns:dt="urn:schemas-microsoft-com:datatypes" dt:dt="r8">1</MultiScanPassCount>
    <ScanRatio xmlns:dt="urn:schemas-microsoft-com:datatypes" dt:dt="r8">0.3</ScanRatio>
  </PatternRegularCrossSection>
  <PatternRegularCrossSection>
    <Application xmlns:dt="urn:schemas-microsoft-com:datatypes" dt:dt="string">Si-multipass</Application>
    <Beam xmlns:dt="urn:schemas-microsoft-com:datatypes" dt:dt="string">Ion</Beam>
    <DwellTime xmlns:dt="urn:schemas-microsoft-com:datatypes" dt:dt="r8">0.000001</DwellTime>
    <CenterX xmlns:dt="urn:schemas-microsoft-com:datatypes" dt:dt="r8">5.60410156249985E-06</CenterX>
    <CenterY xmlns:dt="urn:schemas-microsoft-com:datatypes" dt:dt="r8">2.8159505208334E-06</CenterY>
    <Rotation xmlns:dt="urn:schemas-microsoft-com:datatypes" dt:dt="r8">0</Rotation>
    <GasType xmlns:dt="urn:schemas-microsoft-com:datatypes" dt:dt="string">
    </GasType>
    <GasSetpoint xmlns:dt="urn:schemas-microsoft-com:datatypes" dt:dt="string">
    </GasSetpoint>
    <GasNeedlePosition xmlns:dt="urn:schemas-microsoft-com:datatypes" dt:dt="string">
    </GasNeedlePosition>
    <Defocus xmlns:dt="urn:schemas-microsoft-com:datatypes" dt:dt="r8">0</Defocus>
    <RefreshTime xmlns:dt="urn:schemas-microsoft-com:datatypes" dt:dt="r8">0</RefreshTime>
    <TotalTime xmlns:dt="urn:schemas-microsoft-com:datatypes" dt:dt="r8">15.965886</TotalTime>
    <PassCount xmlns:dt="urn:schemas-microsoft-com:datatypes" dt:dt="r8">2949</PassCount>
    <Enable xmlns:dt="urn:schemas-microsoft-com:datatypes" dt:dt="string">True</Enable>
    <ExclusionZone xmlns:dt="urn:schemas-microsoft-com:datatypes" dt:dt="string">False</ExclusionZone>
    <Depth xmlns:dt="urn:schemas-microsoft-com:datatypes" dt:dt="r8">3.99949859158421E-06</Depth>
    <Blur xmlns:dt="urn:schemas-microsoft-com:datatypes" dt:dt="r8">0</Blur>
    <InteractionDiameter xmlns:dt="urn:schemas-microsoft-com:datatypes" dt:dt="r8">0</InteractionDiameter>
    <RelativeInteractionDiameter xmlns:dt="urn:schemas-microsoft-com:datatypes" dt:dt="r8">0</RelativeInteractionDiameter>
    <TotalDiameter xmlns:dt="urn:schemas-microsoft-com:datatypes" dt:dt="r8">0.000000031</TotalDiameter>
    <VolumePerDose xmlns:dt="urn:schemas-microsoft-com:datatypes" dt:dt="r8">0.000000001</VolumePerDose>
    <Dose xmlns:dt="urn:schemas-microsoft-com:datatypes" dt:dt="r8">3.93298034047848E-09</Dose>
    <SaturationSputterRate xmlns:dt="urn:schemas-microsoft-com:datatypes" dt:dt="r8">0</SaturationSputterRate>
    <TotalVolumeSputterRate xmlns:dt="urn:schemas-microsoft-com:datatypes" dt:dt="r8">3.20413199999984E-19</TotalVolumeSputterRate>
    <SaturationCurrentDensity xmlns:dt="urn:schemas-microsoft-com:datatypes" dt:dt="r8">1</SaturationCurrentDensity>
    <MaximumDosePerArea xmlns:dt="urn:schemas-microsoft-com:datatypes" dt:dt="r8">0</MaximumDosePerArea>
    <VolumeEtchRate xmlns:dt="urn:schemas-microsoft-com:datatypes" dt:dt="r8">3.20413199999984E-19</VolumeEtchRate>
    <VolumeGasAssistedRate xmlns:dt="urn:schemas-microsoft-com:datatypes" dt:dt="r8">0</VolumeGasAssistedRate>
    <VolumeDoseLimitedRate xmlns:dt="urn:schemas-microsoft-com:datatypes" dt:dt="r8">0</VolumeDoseLimitedRate>
    <TotalLinearSputterRate xmlns:dt="urn:schemas-microsoft-com:datatypes" dt:dt="r8">4.24518997809695E-04</TotalLinearSputterRate>
    <TotalBeamArea xmlns:dt="urn:schemas-microsoft-com:datatypes" dt:dt="r8">7.54767635024948E-16</TotalBeamArea>
    <DepthPerPass xmlns:dt="urn:schemas-microsoft-com:datatypes" dt:dt="r8">1.35622197069658E-09</DepthPerPass>
    <AreaCalculation xmlns:dt="urn:schemas-microsoft-com:datatypes" dt:dt="string">Pattern</AreaCalculation>
    <CrossSectionMill xmlns:dt="urn:schemas-microsoft-com:datatypes" dt:dt="string">False</CrossSectionMill>
    <Width xmlns:dt="urn:schemas-microsoft-com:datatypes" dt:dt="r8">0.0000005</Width>
    <Length xmlns:dt="urn:schemas-microsoft-com:datatypes" dt:dt="r8">0.0000025</Length>
    <ScanDirection xmlns:dt="urn:schemas-microsoft-com:datatypes" dt:dt="string">TopToBottom</ScanDirection>
    <ScanType xmlns:dt="urn:schemas-microsoft-com:datatypes" dt:dt="string">Serpentine</ScanType>
    <PitchX xmlns:dt="urn:schemas-microsoft-com:datatypes" dt:dt="r8">0.0000000155</PitchX>
    <PitchY xmlns:dt="urn:schemas-microsoft-com:datatypes" dt:dt="r8">0.0000000155</PitchY>
    <EqualPitch xmlns:dt="urn:schemas-microsoft-com:datatypes" dt:dt="string">True</EqualPitch>
    <OverlapX xmlns:dt="urn:schemas-microsoft-com:datatypes" dt:dt="r8">50</OverlapX>
    <OverlapY xmlns:dt="urn:schemas-microsoft-com:datatypes" dt:dt="r8">50</OverlapY>
    <ScanMethod xmlns:dt="urn:schemas-microsoft-com:datatypes" dt:dt="string">MultiScan</ScanMethod>
    <MultiScanPassCount xmlns:dt="urn:schemas-microsoft-com:datatypes" dt:dt="r8">1</MultiScanPassCount>
    <ScanRatio xmlns:dt="urn:schemas-microsoft-com:datatypes" dt:dt="r8">0.3</ScanRatio>
  </PatternRegularCrossSection>
  <PatternRegularCrossSection>
    <Application xmlns:dt="urn:schemas-microsoft-com:datatypes" dt:dt="string">Si-multipass</Application>
    <Beam xmlns:dt="urn:schemas-microsoft-com:datatypes" dt:dt="string">Ion</Beam>
    <DwellTime xmlns:dt="urn:schemas-microsoft-com:datatypes" dt:dt="r8">0.000001</DwellTime>
    <CenterX xmlns:dt="urn:schemas-microsoft-com:datatypes" dt:dt="r8">6.35410156249985E-06</CenterX>
    <CenterY xmlns:dt="urn:schemas-microsoft-com:datatypes" dt:dt="r8">2.8159505208334E-06</CenterY>
    <Rotation xmlns:dt="urn:schemas-microsoft-com:datatypes" dt:dt="r8">0</Rotation>
    <GasType xmlns:dt="urn:schemas-microsoft-com:datatypes" dt:dt="string">
    </GasType>
    <GasSetpoint xmlns:dt="urn:schemas-microsoft-com:datatypes" dt:dt="string">
    </GasSetpoint>
    <GasNeedlePosition xmlns:dt="urn:schemas-microsoft-com:datatypes" dt:dt="string">
    </GasNeedlePosition>
    <Defocus xmlns:dt="urn:schemas-microsoft-com:datatypes" dt:dt="r8">0</Defocus>
    <RefreshTime xmlns:dt="urn:schemas-microsoft-com:datatypes" dt:dt="r8">0</RefreshTime>
    <TotalTime xmlns:dt="urn:schemas-microsoft-com:datatypes" dt:dt="r8">15.965886</TotalTime>
    <PassCount xmlns:dt="urn:schemas-microsoft-com:datatypes" dt:dt="r8">2949</PassCount>
    <Enable xmlns:dt="urn:schemas-microsoft-com:datatypes" dt:dt="string">True</Enable>
    <ExclusionZone xmlns:dt="urn:schemas-microsoft-com:datatypes" dt:dt="string">False</ExclusionZone>
    <Depth xmlns:dt="urn:schemas-microsoft-com:datatypes" dt:dt="r8">3.99949859158421E-06</Depth>
    <Blur xmlns:dt="urn:schemas-microsoft-com:datatypes" dt:dt="r8">0</Blur>
    <InteractionDiameter xmlns:dt="urn:schemas-microsoft-com:datatypes" dt:dt="r8">0</InteractionDiameter>
    <RelativeInteractionDiameter xmlns:dt="urn:schemas-microsoft-com:datatypes" dt:dt="r8">0</RelativeInteractionDiameter>
    <TotalDiameter xmlns:dt="urn:schemas-microsoft-com:datatypes" dt:dt="r8">0.000000031</TotalDiameter>
    <VolumePerDose xmlns:dt="urn:schemas-microsoft-com:datatypes" dt:dt="r8">0.000000001</VolumePerDose>
    <Dose xmlns:dt="urn:schemas-microsoft-com:datatypes" dt:dt="r8">3.93298034047848E-09</Dose>
    <SaturationSputterRate xmlns:dt="urn:schemas-microsoft-com:datatypes" dt:dt="r8">0</SaturationSputterRate>
    <TotalVolumeSputterRate xmlns:dt="urn:schemas-microsoft-com:datatypes" dt:dt="r8">3.20413199999984E-19</TotalVolumeSputterRate>
    <SaturationCurrentDensity xmlns:dt="urn:schemas-microsoft-com:datatypes" dt:dt="r8">1</SaturationCurrentDensity>
    <MaximumDosePerArea xmlns:dt="urn:schemas-microsoft-com:datatypes" dt:dt="r8">0</MaximumDosePerArea>
    <VolumeEtchRate xmlns:dt="urn:schemas-microsoft-com:datatypes" dt:dt="r8">3.20413199999984E-19</VolumeEtchRate>
    <VolumeGasAssistedRate xmlns:dt="urn:schemas-microsoft-com:datatypes" dt:dt="r8">0</VolumeGasAssistedRate>
    <VolumeDoseLimitedRate xmlns:dt="urn:schemas-microsoft-com:datatypes" dt:dt="r8">0</VolumeDoseLimitedRate>
    <TotalLinearSputterRate xmlns:dt="urn:schemas-microsoft-com:datatypes" dt:dt="r8">4.24518997809695E-04</TotalLinearSputterRate>
    <TotalBeamArea xmlns:dt="urn:schemas-microsoft-com:datatypes" dt:dt="r8">7.54767635024948E-16</TotalBeamArea>
    <DepthPerPass xmlns:dt="urn:schemas-microsoft-com:datatypes" dt:dt="r8">1.35622197069658E-09</DepthPerPass>
    <AreaCalculation xmlns:dt="urn:schemas-microsoft-com:datatypes" dt:dt="string">Pattern</AreaCalculation>
    <CrossSectionMill xmlns:dt="urn:schemas-microsoft-com:datatypes" dt:dt="string">False</CrossSectionMill>
    <Width xmlns:dt="urn:schemas-microsoft-com:datatypes" dt:dt="r8">0.0000005</Width>
    <Length xmlns:dt="urn:schemas-microsoft-com:datatypes" dt:dt="r8">0.0000025</Length>
    <ScanDirection xmlns:dt="urn:schemas-microsoft-com:datatypes" dt:dt="string">TopToBottom</ScanDirection>
    <ScanType xmlns:dt="urn:schemas-microsoft-com:datatypes" dt:dt="string">Serpentine</ScanType>
    <PitchX xmlns:dt="urn:schemas-microsoft-com:datatypes" dt:dt="r8">0.0000000155</PitchX>
    <PitchY xmlns:dt="urn:schemas-microsoft-com:datatypes" dt:dt="r8">0.0000000155</PitchY>
    <EqualPitch xmlns:dt="urn:schemas-microsoft-com:datatypes" dt:dt="string">True</EqualPitch>
    <OverlapX xmlns:dt="urn:schemas-microsoft-com:datatypes" dt:dt="r8">50</OverlapX>
    <OverlapY xmlns:dt="urn:schemas-microsoft-com:datatypes" dt:dt="r8">50</OverlapY>
    <ScanMethod xmlns:dt="urn:schemas-microsoft-com:datatypes" dt:dt="string">MultiScan</ScanMethod>
    <MultiScanPassCount xmlns:dt="urn:schemas-microsoft-com:datatypes" dt:dt="r8">1</MultiScanPassCount>
    <ScanRatio xmlns:dt="urn:schemas-microsoft-com:datatypes" dt:dt="r8">0.3</ScanRatio>
  </PatternRegularCrossSection>
  <PatternRegularCrossSection>
    <Application xmlns:dt="urn:schemas-microsoft-com:datatypes" dt:dt="string">Si-multipass</Application>
    <Beam xmlns:dt="urn:schemas-microsoft-com:datatypes" dt:dt="string">Ion</Beam>
    <DwellTime xmlns:dt="urn:schemas-microsoft-com:datatypes" dt:dt="r8">0.000001</DwellTime>
    <CenterX xmlns:dt="urn:schemas-microsoft-com:datatypes" dt:dt="r8">7.10410156249985E-06</CenterX>
    <CenterY xmlns:dt="urn:schemas-microsoft-com:datatypes" dt:dt="r8">2.8159505208334E-06</CenterY>
    <Rotation xmlns:dt="urn:schemas-microsoft-com:datatypes" dt:dt="r8">0</Rotation>
    <GasType xmlns:dt="urn:schemas-microsoft-com:datatypes" dt:dt="string">
    </GasType>
    <GasSetpoint xmlns:dt="urn:schemas-microsoft-com:datatypes" dt:dt="string">
    </GasSetpoint>
    <GasNeedlePosition xmlns:dt="urn:schemas-microsoft-com:datatypes" dt:dt="string">
    </GasNeedlePosition>
    <Defocus xmlns:dt="urn:schemas-microsoft-com:datatypes" dt:dt="r8">0</Defocus>
    <RefreshTime xmlns:dt="urn:schemas-microsoft-com:datatypes" dt:dt="r8">0</RefreshTime>
    <TotalTime xmlns:dt="urn:schemas-microsoft-com:datatypes" dt:dt="r8">15.965886</TotalTime>
    <PassCount xmlns:dt="urn:schemas-microsoft-com:datatypes" dt:dt="r8">2949</PassCount>
    <Enable xmlns:dt="urn:schemas-microsoft-com:datatypes" dt:dt="string">True</Enable>
    <ExclusionZone xmlns:dt="urn:schemas-microsoft-com:datatypes" dt:dt="string">False</ExclusionZone>
    <Depth xmlns:dt="urn:schemas-microsoft-com:datatypes" dt:dt="r8">3.99949859158421E-06</Depth>
    <Blur xmlns:dt="urn:schemas-microsoft-com:datatypes" dt:dt="r8">0</Blur>
    <InteractionDiameter xmlns:dt="urn:schemas-microsoft-com:datatypes" dt:dt="r8">0</InteractionDiameter>
    <RelativeInteractionDiameter xmlns:dt="urn:schemas-microsoft-com:datatypes" dt:dt="r8">0</RelativeInteractionDiameter>
    <TotalDiameter xmlns:dt="urn:schemas-microsoft-com:datatypes" dt:dt="r8">0.000000031</TotalDiameter>
    <VolumePerDose xmlns:dt="urn:schemas-microsoft-com:datatypes" dt:dt="r8">0.000000001</VolumePerDose>
    <Dose xmlns:dt="urn:schemas-microsoft-com:datatypes" dt:dt="r8">3.93298034047848E-09</Dose>
    <SaturationSputterRate xmlns:dt="urn:schemas-microsoft-com:datatypes" dt:dt="r8">0</SaturationSputterRate>
    <TotalVolumeSputterRate xmlns:dt="urn:schemas-microsoft-com:datatypes" dt:dt="r8">3.20413199999984E-19</TotalVolumeSputterRate>
    <SaturationCurrentDensity xmlns:dt="urn:schemas-microsoft-com:datatypes" dt:dt="r8">1</SaturationCurrentDensity>
    <MaximumDosePerArea xmlns:dt="urn:schemas-microsoft-com:datatypes" dt:dt="r8">0</MaximumDosePerArea>
    <VolumeEtchRate xmlns:dt="urn:schemas-microsoft-com:datatypes" dt:dt="r8">3.20413199999984E-19</VolumeEtchRate>
    <VolumeGasAssistedRate xmlns:dt="urn:schemas-microsoft-com:datatypes" dt:dt="r8">0</VolumeGasAssistedRate>
    <VolumeDoseLimitedRate xmlns:dt="urn:schemas-microsoft-com:datatypes" dt:dt="r8">0</VolumeDoseLimitedRate>
    <TotalLinearSputterRate xmlns:dt="urn:schemas-microsoft-com:datatypes" dt:dt="r8">4.24518997809695E-04</TotalLinearSputterRate>
    <TotalBeamArea xmlns:dt="urn:schemas-microsoft-com:datatypes" dt:dt="r8">7.54767635024948E-16</TotalBeamArea>
    <DepthPerPass xmlns:dt="urn:schemas-microsoft-com:datatypes" dt:dt="r8">1.35622197069658E-09</DepthPerPass>
    <AreaCalculation xmlns:dt="urn:schemas-microsoft-com:datatypes" dt:dt="string">Pattern</AreaCalculation>
    <CrossSectionMill xmlns:dt="urn:schemas-microsoft-com:datatypes" dt:dt="string">False</CrossSectionMill>
    <Width xmlns:dt="urn:schemas-microsoft-com:datatypes" dt:dt="r8">0.0000005</Width>
    <Length xmlns:dt="urn:schemas-microsoft-com:datatypes" dt:dt="r8">0.0000025</Length>
    <ScanDirection xmlns:dt="urn:schemas-microsoft-com:datatypes" dt:dt="string">TopToBottom</ScanDirection>
    <ScanType xmlns:dt="urn:schemas-microsoft-com:datatypes" dt:dt="string">Serpentine</ScanType>
    <PitchX xmlns:dt="urn:schemas-microsoft-com:datatypes" dt:dt="r8">0.0000000155</PitchX>
    <PitchY xmlns:dt="urn:schemas-microsoft-com:datatypes" dt:dt="r8">0.0000000155</PitchY>
    <EqualPitch xmlns:dt="urn:schemas-microsoft-com:datatypes" dt:dt="string">True</EqualPitch>
    <OverlapX xmlns:dt="urn:schemas-microsoft-com:datatypes" dt:dt="r8">50</OverlapX>
    <OverlapY xmlns:dt="urn:schemas-microsoft-com:datatypes" dt:dt="r8">50</OverlapY>
    <ScanMethod xmlns:dt="urn:schemas-microsoft-com:datatypes" dt:dt="string">MultiScan</ScanMethod>
    <MultiScanPassCount xmlns:dt="urn:schemas-microsoft-com:datatypes" dt:dt="r8">1</MultiScanPassCount>
    <ScanRatio xmlns:dt="urn:schemas-microsoft-com:datatypes" dt:dt="r8">0.3</ScanRatio>
  </PatternRegularCrossSection>
  <PatternRegularCrossSection>
    <Application xmlns:dt="urn:schemas-microsoft-com:datatypes" dt:dt="string">Si-multipass</Application>
    <Beam xmlns:dt="urn:schemas-microsoft-com:datatypes" dt:dt="string">Ion</Beam>
    <DwellTime xmlns:dt="urn:schemas-microsoft-com:datatypes" dt:dt="r8">0.000001</DwellTime>
    <CenterX xmlns:dt="urn:schemas-microsoft-com:datatypes" dt:dt="r8">7.85410156249985E-06</CenterX>
    <CenterY xmlns:dt="urn:schemas-microsoft-com:datatypes" dt:dt="r8">2.8159505208334E-06</CenterY>
    <Rotation xmlns:dt="urn:schemas-microsoft-com:datatypes" dt:dt="r8">0</Rotation>
    <GasType xmlns:dt="urn:schemas-microsoft-com:datatypes" dt:dt="string">
    </GasType>
    <GasSetpoint xmlns:dt="urn:schemas-microsoft-com:datatypes" dt:dt="string">
    </GasSetpoint>
    <GasNeedlePosition xmlns:dt="urn:schemas-microsoft-com:datatypes" dt:dt="string">
    </GasNeedlePosition>
    <Defocus xmlns:dt="urn:schemas-microsoft-com:datatypes" dt:dt="r8">0</Defocus>
    <RefreshTime xmlns:dt="urn:schemas-microsoft-com:datatypes" dt:dt="r8">0</RefreshTime>
    <TotalTime xmlns:dt="urn:schemas-microsoft-com:datatypes" dt:dt="r8">15.965886</TotalTime>
    <PassCount xmlns:dt="urn:schemas-microsoft-com:datatypes" dt:dt="r8">2949</PassCount>
    <Enable xmlns:dt="urn:schemas-microsoft-com:datatypes" dt:dt="string">True</Enable>
    <ExclusionZone xmlns:dt="urn:schemas-microsoft-com:datatypes" dt:dt="string">False</ExclusionZone>
    <Depth xmlns:dt="urn:schemas-microsoft-com:datatypes" dt:dt="r8">3.99949859158421E-06</Depth>
    <Blur xmlns:dt="urn:schemas-microsoft-com:datatypes" dt:dt="r8">0</Blur>
    <InteractionDiameter xmlns:dt="urn:schemas-microsoft-com:datatypes" dt:dt="r8">0</InteractionDiameter>
    <RelativeInteractionDiameter xmlns:dt="urn:schemas-microsoft-com:datatypes" dt:dt="r8">0</RelativeInteractionDiameter>
    <TotalDiameter xmlns:dt="urn:schemas-microsoft-com:datatypes" dt:dt="r8">0.000000031</TotalDiameter>
    <VolumePerDose xmlns:dt="urn:schemas-microsoft-com:datatypes" dt:dt="r8">0.000000001</VolumePerDose>
    <Dose xmlns:dt="urn:schemas-microsoft-com:datatypes" dt:dt="r8">3.93298034047848E-09</Dose>
    <SaturationSputterRate xmlns:dt="urn:schemas-microsoft-com:datatypes" dt:dt="r8">0</SaturationSputterRate>
    <TotalVolumeSputterRate xmlns:dt="urn:schemas-microsoft-com:datatypes" dt:dt="r8">3.20413199999984E-19</TotalVolumeSputterRate>
    <SaturationCurrentDensity xmlns:dt="urn:schemas-microsoft-com:datatypes" dt:dt="r8">1</SaturationCurrentDensity>
    <MaximumDosePerArea xmlns:dt="urn:schemas-microsoft-com:datatypes" dt:dt="r8">0</MaximumDosePerArea>
    <VolumeEtchRate xmlns:dt="urn:schemas-microsoft-com:datatypes" dt:dt="r8">3.20413199999984E-19</VolumeEtchRate>
    <VolumeGasAssistedRate xmlns:dt="urn:schemas-microsoft-com:datatypes" dt:dt="r8">0</VolumeGasAssistedRate>
    <VolumeDoseLimitedRate xmlns:dt="urn:schemas-microsoft-com:datatypes" dt:dt="r8">0</VolumeDoseLimitedRate>
    <TotalLinearSputterRate xmlns:dt="urn:schemas-microsoft-com:datatypes" dt:dt="r8">4.24518997809695E-04</TotalLinearSputterRate>
    <TotalBeamArea xmlns:dt="urn:schemas-microsoft-com:datatypes" dt:dt="r8">7.54767635024948E-16</TotalBeamArea>
    <DepthPerPass xmlns:dt="urn:schemas-microsoft-com:datatypes" dt:dt="r8">1.35622197069658E-09</DepthPerPass>
    <AreaCalculation xmlns:dt="urn:schemas-microsoft-com:datatypes" dt:dt="string">Pattern</AreaCalculation>
    <CrossSectionMill xmlns:dt="urn:schemas-microsoft-com:datatypes" dt:dt="string">False</CrossSectionMill>
    <Width xmlns:dt="urn:schemas-microsoft-com:datatypes" dt:dt="r8">0.0000005</Width>
    <Length xmlns:dt="urn:schemas-microsoft-com:datatypes" dt:dt="r8">0.0000025</Length>
    <ScanDirection xmlns:dt="urn:schemas-microsoft-com:datatypes" dt:dt="string">TopToBottom</ScanDirection>
    <ScanType xmlns:dt="urn:schemas-microsoft-com:datatypes" dt:dt="string">Serpentine</ScanType>
    <PitchX xmlns:dt="urn:schemas-microsoft-com:datatypes" dt:dt="r8">0.0000000155</PitchX>
    <PitchY xmlns:dt="urn:schemas-microsoft-com:datatypes" dt:dt="r8">0.0000000155</PitchY>
    <EqualPitch xmlns:dt="urn:schemas-microsoft-com:datatypes" dt:dt="string">True</EqualPitch>
    <OverlapX xmlns:dt="urn:schemas-microsoft-com:datatypes" dt:dt="r8">50</OverlapX>
    <OverlapY xmlns:dt="urn:schemas-microsoft-com:datatypes" dt:dt="r8">50</OverlapY>
    <ScanMethod xmlns:dt="urn:schemas-microsoft-com:datatypes" dt:dt="string">MultiScan</ScanMethod>
    <MultiScanPassCount xmlns:dt="urn:schemas-microsoft-com:datatypes" dt:dt="r8">1</MultiScanPassCount>
    <ScanRatio xmlns:dt="urn:schemas-microsoft-com:datatypes" dt:dt="r8">0.3</ScanRatio>
  </PatternRegularCrossSection>
  <PatternRegularCrossSection>
    <Application xmlns:dt="urn:schemas-microsoft-com:datatypes" dt:dt="string">Si-multipass</Application>
    <Beam xmlns:dt="urn:schemas-microsoft-com:datatypes" dt:dt="string">Ion</Beam>
    <DwellTime xmlns:dt="urn:schemas-microsoft-com:datatypes" dt:dt="r8">0.000001</DwellTime>
    <CenterX xmlns:dt="urn:schemas-microsoft-com:datatypes" dt:dt="r8">8.60410156249985E-06</CenterX>
    <CenterY xmlns:dt="urn:schemas-microsoft-com:datatypes" dt:dt="r8">2.8159505208334E-06</CenterY>
    <Rotation xmlns:dt="urn:schemas-microsoft-com:datatypes" dt:dt="r8">0</Rotation>
    <GasType xmlns:dt="urn:schemas-microsoft-com:datatypes" dt:dt="string">
    </GasType>
    <GasSetpoint xmlns:dt="urn:schemas-microsoft-com:datatypes" dt:dt="string">
    </GasSetpoint>
    <GasNeedlePosition xmlns:dt="urn:schemas-microsoft-com:datatypes" dt:dt="string">
    </GasNeedlePosition>
    <Defocus xmlns:dt="urn:schemas-microsoft-com:datatypes" dt:dt="r8">0</Defocus>
    <RefreshTime xmlns:dt="urn:schemas-microsoft-com:datatypes" dt:dt="r8">0</RefreshTime>
    <TotalTime xmlns:dt="urn:schemas-microsoft-com:datatypes" dt:dt="r8">15.965886</TotalTime>
    <PassCount xmlns:dt="urn:schemas-microsoft-com:datatypes" dt:dt="r8">2949</PassCount>
    <Enable xmlns:dt="urn:schemas-microsoft-com:datatypes" dt:dt="string">True</Enable>
    <ExclusionZone xmlns:dt="urn:schemas-microsoft-com:datatypes" dt:dt="string">False</ExclusionZone>
    <Depth xmlns:dt="urn:schemas-microsoft-com:datatypes" dt:dt="r8">3.99949859158421E-06</Depth>
    <Blur xmlns:dt="urn:schemas-microsoft-com:datatypes" dt:dt="r8">0</Blur>
    <InteractionDiameter xmlns:dt="urn:schemas-microsoft-com:datatypes" dt:dt="r8">0</InteractionDiameter>
    <RelativeInteractionDiameter xmlns:dt="urn:schemas-microsoft-com:datatypes" dt:dt="r8">0</RelativeInteractionDiameter>
    <TotalDiameter xmlns:dt="urn:schemas-microsoft-com:datatypes" dt:dt="r8">0.000000031</TotalDiameter>
    <VolumePerDose xmlns:dt="urn:schemas-microsoft-com:datatypes" dt:dt="r8">0.000000001</VolumePerDose>
    <Dose xmlns:dt="urn:schemas-microsoft-com:datatypes" dt:dt="r8">3.93298034047848E-09</Dose>
    <SaturationSputterRate xmlns:dt="urn:schemas-microsoft-com:datatypes" dt:dt="r8">0</SaturationSputterRate>
    <TotalVolumeSputterRate xmlns:dt="urn:schemas-microsoft-com:datatypes" dt:dt="r8">3.20413199999984E-19</TotalVolumeSputterRate>
    <SaturationCurrentDensity xmlns:dt="urn:schemas-microsoft-com:datatypes" dt:dt="r8">1</SaturationCurrentDensity>
    <MaximumDosePerArea xmlns:dt="urn:schemas-microsoft-com:datatypes" dt:dt="r8">0</MaximumDosePerArea>
    <VolumeEtchRate xmlns:dt="urn:schemas-microsoft-com:datatypes" dt:dt="r8">3.20413199999984E-19</VolumeEtchRate>
    <VolumeGasAssistedRate xmlns:dt="urn:schemas-microsoft-com:datatypes" dt:dt="r8">0</VolumeGasAssistedRate>
    <VolumeDoseLimitedRate xmlns:dt="urn:schemas-microsoft-com:datatypes" dt:dt="r8">0</VolumeDoseLimitedRate>
    <TotalLinearSputterRate xmlns:dt="urn:schemas-microsoft-com:datatypes" dt:dt="r8">4.24518997809695E-04</TotalLinearSputterRate>
    <TotalBeamArea xmlns:dt="urn:schemas-microsoft-com:datatypes" dt:dt="r8">7.54767635024948E-16</TotalBeamArea>
    <DepthPerPass xmlns:dt="urn:schemas-microsoft-com:datatypes" dt:dt="r8">1.35622197069658E-09</DepthPerPass>
    <AreaCalculation xmlns:dt="urn:schemas-microsoft-com:datatypes" dt:dt="string">Pattern</AreaCalculation>
    <CrossSectionMill xmlns:dt="urn:schemas-microsoft-com:datatypes" dt:dt="string">False</CrossSectionMill>
    <Width xmlns:dt="urn:schemas-microsoft-com:datatypes" dt:dt="r8">0.0000005</Width>
    <Length xmlns:dt="urn:schemas-microsoft-com:datatypes" dt:dt="r8">0.0000025</Length>
    <ScanDirection xmlns:dt="urn:schemas-microsoft-com:datatypes" dt:dt="string">TopToBottom</ScanDirection>
    <ScanType xmlns:dt="urn:schemas-microsoft-com:datatypes" dt:dt="string">Serpentine</ScanType>
    <PitchX xmlns:dt="urn:schemas-microsoft-com:datatypes" dt:dt="r8">0.0000000155</PitchX>
    <PitchY xmlns:dt="urn:schemas-microsoft-com:datatypes" dt:dt="r8">0.0000000155</PitchY>
    <EqualPitch xmlns:dt="urn:schemas-microsoft-com:datatypes" dt:dt="string">True</EqualPitch>
    <OverlapX xmlns:dt="urn:schemas-microsoft-com:datatypes" dt:dt="r8">50</OverlapX>
    <OverlapY xmlns:dt="urn:schemas-microsoft-com:datatypes" dt:dt="r8">50</OverlapY>
    <ScanMethod xmlns:dt="urn:schemas-microsoft-com:datatypes" dt:dt="string">MultiScan</ScanMethod>
    <MultiScanPassCount xmlns:dt="urn:schemas-microsoft-com:datatypes" dt:dt="r8">1</MultiScanPassCount>
    <ScanRatio xmlns:dt="urn:schemas-microsoft-com:datatypes" dt:dt="r8">0.3</ScanRatio>
  </PatternRegularCrossSection>
  <PatternRegularCrossSection>
    <Application xmlns:dt="urn:schemas-microsoft-com:datatypes" dt:dt="string">Si-multipass</Application>
    <Beam xmlns:dt="urn:schemas-microsoft-com:datatypes" dt:dt="string">Ion</Beam>
    <DwellTime xmlns:dt="urn:schemas-microsoft-com:datatypes" dt:dt="r8">0.000001</DwellTime>
    <CenterX xmlns:dt="urn:schemas-microsoft-com:datatypes" dt:dt="r8">9.35410156249985E-06</CenterX>
    <CenterY xmlns:dt="urn:schemas-microsoft-com:datatypes" dt:dt="r8">2.8159505208334E-06</CenterY>
    <Rotation xmlns:dt="urn:schemas-microsoft-com:datatypes" dt:dt="r8">0</Rotation>
    <GasType xmlns:dt="urn:schemas-microsoft-com:datatypes" dt:dt="string">
    </GasType>
    <GasSetpoint xmlns:dt="urn:schemas-microsoft-com:datatypes" dt:dt="string">
    </GasSetpoint>
    <GasNeedlePosition xmlns:dt="urn:schemas-microsoft-com:datatypes" dt:dt="string">
    </GasNeedlePosition>
    <Defocus xmlns:dt="urn:schemas-microsoft-com:datatypes" dt:dt="r8">0</Defocus>
    <RefreshTime xmlns:dt="urn:schemas-microsoft-com:datatypes" dt:dt="r8">0</RefreshTime>
    <TotalTime xmlns:dt="urn:schemas-microsoft-com:datatypes" dt:dt="r8">15.965886</TotalTime>
    <PassCount xmlns:dt="urn:schemas-microsoft-com:datatypes" dt:dt="r8">2949</PassCount>
    <Enable xmlns:dt="urn:schemas-microsoft-com:datatypes" dt:dt="string">True</Enable>
    <ExclusionZone xmlns:dt="urn:schemas-microsoft-com:datatypes" dt:dt="string">False</ExclusionZone>
    <Depth xmlns:dt="urn:schemas-microsoft-com:datatypes" dt:dt="r8">3.99949859158421E-06</Depth>
    <Blur xmlns:dt="urn:schemas-microsoft-com:datatypes" dt:dt="r8">0</Blur>
    <InteractionDiameter xmlns:dt="urn:schemas-microsoft-com:datatypes" dt:dt="r8">0</InteractionDiameter>
    <RelativeInteractionDiameter xmlns:dt="urn:schemas-microsoft-com:datatypes" dt:dt="r8">0</RelativeInteractionDiameter>
    <TotalDiameter xmlns:dt="urn:schemas-microsoft-com:datatypes" dt:dt="r8">0.000000031</TotalDiameter>
    <VolumePerDose xmlns:dt="urn:schemas-microsoft-com:datatypes" dt:dt="r8">0.000000001</VolumePerDose>
    <Dose xmlns:dt="urn:schemas-microsoft-com:datatypes" dt:dt="r8">3.93298034047848E-09</Dose>
    <SaturationSputterRate xmlns:dt="urn:schemas-microsoft-com:datatypes" dt:dt="r8">0</SaturationSputterRate>
    <TotalVolumeSputterRate xmlns:dt="urn:schemas-microsoft-com:datatypes" dt:dt="r8">3.20413199999984E-19</TotalVolumeSputterRate>
    <SaturationCurrentDensity xmlns:dt="urn:schemas-microsoft-com:datatypes" dt:dt="r8">1</SaturationCurrentDensity>
    <MaximumDosePerArea xmlns:dt="urn:schemas-microsoft-com:datatypes" dt:dt="r8">0</MaximumDosePerArea>
    <VolumeEtchRate xmlns:dt="urn:schemas-microsoft-com:datatypes" dt:dt="r8">3.20413199999984E-19</VolumeEtchRate>
    <VolumeGasAssistedRate xmlns:dt="urn:schemas-microsoft-com:datatypes" dt:dt="r8">0</VolumeGasAssistedRate>
    <VolumeDoseLimitedRate xmlns:dt="urn:schemas-microsoft-com:datatypes" dt:dt="r8">0</VolumeDoseLimitedRate>
    <TotalLinearSputterRate xmlns:dt="urn:schemas-microsoft-com:datatypes" dt:dt="r8">4.24518997809695E-04</TotalLinearSputterRate>
    <TotalBeamArea xmlns:dt="urn:schemas-microsoft-com:datatypes" dt:dt="r8">7.54767635024948E-16</TotalBeamArea>
    <DepthPerPass xmlns:dt="urn:schemas-microsoft-com:datatypes" dt:dt="r8">1.35622197069658E-09</DepthPerPass>
    <AreaCalculation xmlns:dt="urn:schemas-microsoft-com:datatypes" dt:dt="string">Pattern</AreaCalculation>
    <CrossSectionMill xmlns:dt="urn:schemas-microsoft-com:datatypes" dt:dt="string">False</CrossSectionMill>
    <Width xmlns:dt="urn:schemas-microsoft-com:datatypes" dt:dt="r8">0.0000005</Width>
    <Length xmlns:dt="urn:schemas-microsoft-com:datatypes" dt:dt="r8">0.0000025</Length>
    <ScanDirection xmlns:dt="urn:schemas-microsoft-com:datatypes" dt:dt="string">TopToBottom</ScanDirection>
    <ScanType xmlns:dt="urn:schemas-microsoft-com:datatypes" dt:dt="string">Serpentine</ScanType>
    <PitchX xmlns:dt="urn:schemas-microsoft-com:datatypes" dt:dt="r8">0.0000000155</PitchX>
    <PitchY xmlns:dt="urn:schemas-microsoft-com:datatypes" dt:dt="r8">0.0000000155</PitchY>
    <EqualPitch xmlns:dt="urn:schemas-microsoft-com:datatypes" dt:dt="string">True</EqualPitch>
    <OverlapX xmlns:dt="urn:schemas-microsoft-com:datatypes" dt:dt="r8">50</OverlapX>
    <OverlapY xmlns:dt="urn:schemas-microsoft-com:datatypes" dt:dt="r8">50</OverlapY>
    <ScanMethod xmlns:dt="urn:schemas-microsoft-com:datatypes" dt:dt="string">MultiScan</ScanMethod>
    <MultiScanPassCount xmlns:dt="urn:schemas-microsoft-com:datatypes" dt:dt="r8">1</MultiScanPassCount>
    <ScanRatio xmlns:dt="urn:schemas-microsoft-com:datatypes" dt:dt="r8">0.3</ScanRatio>
  </PatternRegularCrossSection>
</Content>
