# Supplementary material for: Serial Lift-Out: sampling the molecular anatomy of whole organisms
Source: Nat Methods. 2023 Dec 18;21(9):1684–92. doi: 10.1038/s41592-023-02113-5 (PMC11399102; doi:10.1038/s41592-023-02113-5)
Supplement: Supplementary file 7 — Thermo Fisher Scientific FIB–SEM instrument pattern files. The ZIP folder contains pattern files (.ptf) for various Serial Lift-Out steps: (1) attachment of the copper block to the needle (Block_to_needle_glue.ptf), (2) attachment of the copper block to the extraction volume (Block_to_bio_glue.ptf), (3) double-sided attachment using a 100/400 rectangular mesh copper grid (Double_sided_attachment.ptf) and (4) single-sided attachment using pins generated from a 100 square mesh copper grid (Single_sided_attachment.ptf). Schematics of the patterns are shown in Extended Data Fig. 10. [file 41592_2023_2113_MOESM7_ESM.zip › Supplementary-pattern-files/Single_sided_attachment.ptf]

<Content Version="FEI PatternFile 1.2">
  <PatternList>
    <Mode xmlns:dt="urn:schemas-microsoft-com:datatypes" dt:dt="string">Serial</Mode>
    <Beam xmlns:dt="urn:schemas-microsoft-com:datatypes" dt:dt="string">Ion</Beam>
    <GasType xmlns:dt="urn:schemas-microsoft-com:datatypes" dt:dt="string">
    </GasType>
    <GasSetpoint xmlns:dt="urn:schemas-microsoft-com:datatypes" dt:dt="string">
    </GasSetpoint>
    <GasNeedlePosition xmlns:dt="urn:schemas-microsoft-com:datatypes" dt:dt="string">
    </GasNeedlePosition>
    <Defocus xmlns:dt="urn:schemas-microsoft-com:datatypes" dt:dt="r8">0</Defocus>
    <PassCount xmlns:dt="urn:schemas-microsoft-com:datatypes" dt:dt="r8">40683</PassCount>
    <Blur xmlns:dt="urn:schemas-microsoft-com:datatypes" dt:dt="r8">0</Blur>
  </PatternList>
  <PatternGroup>
    <PatternRegularCrossSection>
      <Application xmlns:dt="urn:schemas-microsoft-com:datatypes" dt:dt="string">Si-multipass</Application>
      <Beam xmlns:dt="urn:schemas-microsoft-com:datatypes" dt:dt="string">Ion</Beam>
      <DwellTime xmlns:dt="urn:schemas-microsoft-com:datatypes" dt:dt="r8">0.000001</DwellTime>
      <CenterX xmlns:dt="urn:schemas-microsoft-com:datatypes" dt:dt="r8">-1.61277604166671E-05</CenterX>
      <CenterY xmlns:dt="urn:schemas-microsoft-com:datatypes" dt:dt="r8">-4.95624999999972E-07</CenterY>
      <Rotation xmlns:dt="urn:schemas-microsoft-com:datatypes" dt:dt="r8">0</Rotation>
      <GasType xmlns:dt="urn:schemas-microsoft-com:datatypes" dt:dt="string">
      </GasType>
      <GasSetpoint xmlns:dt="urn:schemas-microsoft-com:datatypes" dt:dt="string">
      </GasSetpoint>
      <GasNeedlePosition xmlns:dt="urn:schemas-microsoft-com:datatypes" dt:dt="string">
      </GasNeedlePosition>
      <Defocus xmlns:dt="urn:schemas-microsoft-com:datatypes" dt:dt="r8">0</Defocus>
      <RefreshTime xmlns:dt="urn:schemas-microsoft-com:datatypes" dt:dt="r8">0</RefreshTime>
      <TotalTime xmlns:dt="urn:schemas-microsoft-com:datatypes" dt:dt="r8">761.94272</TotalTime>
      <PassCount xmlns:dt="urn:schemas-microsoft-com:datatypes" dt:dt="r8">5440</PassCount>
      <Enable xmlns:dt="urn:schemas-microsoft-com:datatypes" dt:dt="string">True</Enable>
      <ExclusionZone xmlns:dt="urn:schemas-microsoft-com:datatypes" dt:dt="string">False</ExclusionZone>
      <Depth xmlns:dt="urn:schemas-microsoft-com:datatypes" dt:dt="r8">5.05235236464785E-06</Depth>
      <Blur xmlns:dt="urn:schemas-microsoft-com:datatypes" dt:dt="r8">0</Blur>
      <InteractionDiameter xmlns:dt="urn:schemas-microsoft-com:datatypes" dt:dt="r8">0</InteractionDiameter>
      <RelativeInteractionDiameter xmlns:dt="urn:schemas-microsoft-com:datatypes" dt:dt="r8">0</RelativeInteractionDiameter>
      <TotalDiameter xmlns:dt="urn:schemas-microsoft-com:datatypes" dt:dt="r8">0.000000013</TotalDiameter>
      <VolumePerDose xmlns:dt="urn:schemas-microsoft-com:datatypes" dt:dt="r8">0.000000001</VolumePerDose>
      <Dose xmlns:dt="urn:schemas-microsoft-com:datatypes" dt:dt="r8">2.14180203549979E-09</Dose>
      <SaturationSputterRate xmlns:dt="urn:schemas-microsoft-com:datatypes" dt:dt="r8">0</SaturationSputterRate>
      <TotalVolumeSputterRate xmlns:dt="urn:schemas-microsoft-com:datatypes" dt:dt="r8">1.66343999999754E-20</TotalVolumeSputterRate>
      <SaturationCurrentDensity xmlns:dt="urn:schemas-microsoft-com:datatypes" dt:dt="r8">1</SaturationCurrentDensity>
      <MaximumDosePerArea xmlns:dt="urn:schemas-microsoft-com:datatypes" dt:dt="r8">0</MaximumDosePerArea>
      <VolumeEtchRate xmlns:dt="urn:schemas-microsoft-com:datatypes" dt:dt="r8">1.66343999999754E-20</VolumeEtchRate>
      <VolumeGasAssistedRate xmlns:dt="urn:schemas-microsoft-com:datatypes" dt:dt="r8">0</VolumeGasAssistedRate>
      <VolumeDoseLimitedRate xmlns:dt="urn:schemas-microsoft-com:datatypes" dt:dt="r8">0</VolumeDoseLimitedRate>
      <TotalLinearSputterRate xmlns:dt="urn:schemas-microsoft-com:datatypes" dt:dt="r8">1.2532293421841E-04</TotalLinearSputterRate>
      <TotalBeamArea xmlns:dt="urn:schemas-microsoft-com:datatypes" dt:dt="r8">1.32732289614169E-16</TotalBeamArea>
      <DepthPerPass xmlns:dt="urn:schemas-microsoft-com:datatypes" dt:dt="r8">9.28741243501442E-10</DepthPerPass>
      <AreaCalculation xmlns:dt="urn:schemas-microsoft-com:datatypes" dt:dt="string">Pattern</AreaCalculation>
      <CrossSectionMill xmlns:dt="urn:schemas-microsoft-com:datatypes" dt:dt="string">False</CrossSectionMill>
      <Width xmlns:dt="urn:schemas-microsoft-com:datatypes" dt:dt="r8">0.000005</Width>
      <Length xmlns:dt="urn:schemas-microsoft-com:datatypes" dt:dt="r8">0.0000005</Length>
      <ScanDirection xmlns:dt="urn:schemas-microsoft-com:datatypes" dt:dt="string">RightToLeft</ScanDirection>
      <ScanType xmlns:dt="urn:schemas-microsoft-com:datatypes" dt:dt="string">Serpentine</ScanType>
      <PitchX xmlns:dt="urn:schemas-microsoft-com:datatypes" dt:dt="r8">0.0000000065</PitchX>
      <PitchY xmlns:dt="urn:schemas-microsoft-com:datatypes" dt:dt="r8">0.0000000065</PitchY>
      <EqualPitch xmlns:dt="urn:schemas-microsoft-com:datatypes" dt:dt="string">True</EqualPitch>
      <OverlapX xmlns:dt="urn:schemas-microsoft-com:datatypes" dt:dt="r8">50</OverlapX>
      <OverlapY xmlns:dt="urn:schemas-microsoft-com:datatypes" dt:dt="r8">50</OverlapY>
      <ScanMethod xmlns:dt="urn:schemas-microsoft-com:datatypes" dt:dt="string">MultiScan</ScanMethod>
      <MultiScanPassCount xmlns:dt="urn:schemas-microsoft-com:datatypes" dt:dt="r8">1</MultiScanPassCount>
      <ScanRatio xmlns:dt="urn:schemas-microsoft-com:datatypes" dt:dt="r8">0.3</ScanRatio>
    </PatternRegularCrossSection>
    <PatternRegularCrossSection>
      <Application xmlns:dt="urn:schemas-microsoft-com:datatypes" dt:dt="string">Si-multipass</Application>
      <Beam xmlns:dt="urn:schemas-microsoft-com:datatypes" dt:dt="string">Ion</Beam>
      <DwellTime xmlns:dt="urn:schemas-microsoft-com:datatypes" dt:dt="r8">0.000001</DwellTime>
      <CenterX xmlns:dt="urn:schemas-microsoft-com:datatypes" dt:dt="r8">-1.61277604166671E-05</CenterX>
      <CenterY xmlns:dt="urn:schemas-microsoft-com:datatypes" dt:dt="r8">-1.24562499999994E-06</CenterY>
      <Rotation xmlns:dt="urn:schemas-microsoft-com:datatypes" dt:dt="r8">0</Rotation>
      <GasType xmlns:dt="urn:schemas-microsoft-com:datatypes" dt:dt="string">
      </GasType>
      <GasSetpoint xmlns:dt="urn:schemas-microsoft-com:datatypes" dt:dt="string">
      </GasSetpoint>
      <GasNeedlePosition xmlns:dt="urn:schemas-microsoft-com:datatypes" dt:dt="string">
      </GasNeedlePosition>
      <Defocus xmlns:dt="urn:schemas-microsoft-com:datatypes" dt:dt="r8">0</Defocus>
      <RefreshTime xmlns:dt="urn:schemas-microsoft-com:datatypes" dt:dt="r8">0</RefreshTime>
      <TotalTime xmlns:dt="urn:schemas-microsoft-com:datatypes" dt:dt="r8">761.94272</TotalTime>
      <PassCount xmlns:dt="urn:schemas-microsoft-com:datatypes" dt:dt="r8">5440</PassCount>
      <Enable xmlns:dt="urn:schemas-microsoft-com:datatypes" dt:dt="string">True</Enable>
      <ExclusionZone xmlns:dt="urn:schemas-microsoft-com:datatypes" dt:dt="string">False</ExclusionZone>
      <Depth xmlns:dt="urn:schemas-microsoft-com:datatypes" dt:dt="r8">5.05235236464785E-06</Depth>
      <Blur xmlns:dt="urn:schemas-microsoft-com:datatypes" dt:dt="r8">0</Blur>
      <InteractionDiameter xmlns:dt="urn:schemas-microsoft-com:datatypes" dt:dt="r8">0</InteractionDiameter>
      <RelativeInteractionDiameter xmlns:dt="urn:schemas-microsoft-com:datatypes" dt:dt="r8">0</RelativeInteractionDiameter>
      <TotalDiameter xmlns:dt="urn:schemas-microsoft-com:datatypes" dt:dt="r8">0.000000013</TotalDiameter>
      <VolumePerDose xmlns:dt="urn:schemas-microsoft-com:datatypes" dt:dt="r8">0.000000001</VolumePerDose>
      <Dose xmlns:dt="urn:schemas-microsoft-com:datatypes" dt:dt="r8">2.14180203549979E-09</Dose>
      <SaturationSputterRate xmlns:dt="urn:schemas-microsoft-com:datatypes" dt:dt="r8">0</SaturationSputterRate>
      <TotalVolumeSputterRate xmlns:dt="urn:schemas-microsoft-com:datatypes" dt:dt="r8">1.66343999999754E-20</TotalVolumeSputterRate>
      <SaturationCurrentDensity xmlns:dt="urn:schemas-microsoft-com:datatypes" dt:dt="r8">1</SaturationCurrentDensity>
      <MaximumDosePerArea xmlns:dt="urn:schemas-microsoft-com:datatypes" dt:dt="r8">0</MaximumDosePerArea>
      <VolumeEtchRate xmlns:dt="urn:schemas-microsoft-com:datatypes" dt:dt="r8">1.66343999999754E-20</VolumeEtchRate>
      <VolumeGasAssistedRate xmlns:dt="urn:schemas-microsoft-com:datatypes" dt:dt="r8">0</VolumeGasAssistedRate>
      <VolumeDoseLimitedRate xmlns:dt="urn:schemas-microsoft-com:datatypes" dt:dt="r8">0</VolumeDoseLimitedRate>
      <TotalLinearSputterRate xmlns:dt="urn:schemas-microsoft-com:datatypes" dt:dt="r8">1.2532293421841E-04</TotalLinearSputterRate>
      <TotalBeamArea xmlns:dt="urn:schemas-microsoft-com:datatypes" dt:dt="r8">1.32732289614169E-16</TotalBeamArea>
      <DepthPerPass xmlns:dt="urn:schemas-microsoft-com:datatypes" dt:dt="r8">9.28741243501442E-10</DepthPerPass>
      <AreaCalculation xmlns:dt="urn:schemas-microsoft-com:datatypes" dt:dt="string">Pattern</AreaCalculation>
      <CrossSectionMill xmlns:dt="urn:schemas-microsoft-com:datatypes" dt:dt="string">False</CrossSectionMill>
      <Width xmlns:dt="urn:schemas-microsoft-com:datatypes" dt:dt="r8">0.000005</Width>
      <Length xmlns:dt="urn:schemas-microsoft-com:datatypes" dt:dt="r8">0.0000005</Length>
      <ScanDirection xmlns:dt="urn:schemas-microsoft-com:datatypes" dt:dt="string">RightToLeft</ScanDirection>
      <ScanType xmlns:dt="urn:schemas-microsoft-com:datatypes" dt:dt="string">Serpentine</ScanType>
      <PitchX xmlns:dt="urn:schemas-microsoft-com:datatypes" dt:dt="r8">0.0000000065</PitchX>
      <PitchY xmlns:dt="urn:schemas-microsoft-com:datatypes" dt:dt="r8">0.0000000065</PitchY>
      <EqualPitch xmlns:dt="urn:schemas-microsoft-com:datatypes" dt:dt="string">True</EqualPitch>
      <OverlapX xmlns:dt="urn:schemas-microsoft-com:datatypes" dt:dt="r8">50</OverlapX>
      <OverlapY xmlns:dt="urn:schemas-microsoft-com:datatypes" dt:dt="r8">50</OverlapY>
      <ScanMethod xmlns:dt="urn:schemas-microsoft-com:datatypes" dt:dt="string">MultiScan</ScanMethod>
      <MultiScanPassCount xmlns:dt="urn:schemas-microsoft-com:datatypes" dt:dt="r8">1</MultiScanPassCount>
      <ScanRatio xmlns:dt="urn:schemas-microsoft-com:datatypes" dt:dt="r8">0.3</ScanRatio>
    </PatternRegularCrossSection>
    <PatternRegularCrossSection>
      <Application xmlns:dt="urn:schemas-microsoft-com:datatypes" dt:dt="string">Si-multipass</Application>
      <Beam xmlns:dt="urn:schemas-microsoft-com:datatypes" dt:dt="string">Ion</Beam>
      <DwellTime xmlns:dt="urn:schemas-microsoft-com:datatypes" dt:dt="r8">0.000001</DwellTime>
      <CenterX xmlns:dt="urn:schemas-microsoft-com:datatypes" dt:dt="r8">-1.61277604166671E-05</CenterX>
      <CenterY xmlns:dt="urn:schemas-microsoft-com:datatypes" dt:dt="r8">-1.99562499999989E-06</CenterY>
      <Rotation xmlns:dt="urn:schemas-microsoft-com:datatypes" dt:dt="r8">0</Rotation>
      <GasType xmlns:dt="urn:schemas-microsoft-com:datatypes" dt:dt="string">
      </GasType>
      <GasSetpoint xmlns:dt="urn:schemas-microsoft-com:datatypes" dt:dt="string">
      </GasSetpoint>
      <GasNeedlePosition xmlns:dt="urn:schemas-microsoft-com:datatypes" dt:dt="string">
      </GasNeedlePosition>
      <Defocus xmlns:dt="urn:schemas-microsoft-com:datatypes" dt:dt="r8">0</Defocus>
      <RefreshTime xmlns:dt="urn:schemas-microsoft-com:datatypes" dt:dt="r8">0</RefreshTime>
      <TotalTime xmlns:dt="urn:schemas-microsoft-com:datatypes" dt:dt="r8">761.94272</TotalTime>
      <PassCount xmlns:dt="urn:schemas-microsoft-com:datatypes" dt:dt="r8">5440</PassCount>
      <Enable xmlns:dt="urn:schemas-microsoft-com:datatypes" dt:dt="string">True</Enable>
      <ExclusionZone xmlns:dt="urn:schemas-microsoft-com:datatypes" dt:dt="string">False</ExclusionZone>
      <Depth xmlns:dt="urn:schemas-microsoft-com:datatypes" dt:dt="r8">5.05235236464785E-06</Depth>
      <Blur xmlns:dt="urn:schemas-microsoft-com:datatypes" dt:dt="r8">0</Blur>
      <InteractionDiameter xmlns:dt="urn:schemas-microsoft-com:datatypes" dt:dt="r8">0</InteractionDiameter>
      <RelativeInteractionDiameter xmlns:dt="urn:schemas-microsoft-com:datatypes" dt:dt="r8">0</RelativeInteractionDiameter>
      <TotalDiameter xmlns:dt="urn:schemas-microsoft-com:datatypes" dt:dt="r8">0.000000013</TotalDiameter>
      <VolumePerDose xmlns:dt="urn:schemas-microsoft-com:datatypes" dt:dt="r8">0.000000001</VolumePerDose>
      <Dose xmlns:dt="urn:schemas-microsoft-com:datatypes" dt:dt="r8">2.14180203549979E-09</Dose>
      <SaturationSputterRate xmlns:dt="urn:schemas-microsoft-com:datatypes" dt:dt="r8">0</SaturationSputterRate>
      <TotalVolumeSputterRate xmlns:dt="urn:schemas-microsoft-com:datatypes" dt:dt="r8">1.66343999999754E-20</TotalVolumeSputterRate>
      <SaturationCurrentDensity xmlns:dt="urn:schemas-microsoft-com:datatypes" dt:dt="r8">1</SaturationCurrentDensity>
      <MaximumDosePerArea xmlns:dt="urn:schemas-microsoft-com:datatypes" dt:dt="r8">0</MaximumDosePerArea>
      <VolumeEtchRate xmlns:dt="urn:schemas-microsoft-com:datatypes" dt:dt="r8">1.66343999999754E-20</VolumeEtchRate>
      <VolumeGasAssistedRate xmlns:dt="urn:schemas-microsoft-com:datatypes" dt:dt="r8">0</VolumeGasAssistedRate>
      <VolumeDoseLimitedRate xmlns:dt="urn:schemas-microsoft-com:datatypes" dt:dt="r8">0</VolumeDoseLimitedRate>
      <TotalLinearSputterRate xmlns:dt="urn:schemas-microsoft-com:datatypes" dt:dt="r8">1.2532293421841E-04</TotalLinearSputterRate>
      <TotalBeamArea xmlns:dt="urn:schemas-microsoft-com:datatypes" dt:dt="r8">1.32732289614169E-16</TotalBeamArea>
      <DepthPerPass xmlns:dt="urn:schemas-microsoft-com:datatypes" dt:dt="r8">9.28741243501442E-10</DepthPerPass>
      <AreaCalculation xmlns:dt="urn:schemas-microsoft-com:datatypes" dt:dt="string">Pattern</AreaCalculation>
      <CrossSectionMill xmlns:dt="urn:schemas-microsoft-com:datatypes" dt:dt="string">False</CrossSectionMill>
      <Width xmlns:dt="urn:schemas-microsoft-com:datatypes" dt:dt="r8">0.000005</Width>
      <Length xmlns:dt="urn:schemas-microsoft-com:datatypes" dt:dt="r8">0.0000005</Length>
      <ScanDirection xmlns:dt="urn:schemas-microsoft-com:datatypes" dt:dt="string">RightToLeft</ScanDirection>
      <ScanType xmlns:dt="urn:schemas-microsoft-com:datatypes" dt:dt="string">Serpentine</ScanType>
      <PitchX xmlns:dt="urn:schemas-microsoft-com:datatypes" dt:dt="r8">0.0000000065</PitchX>
      <PitchY xmlns:dt="urn:schemas-microsoft-com:datatypes" dt:dt="r8">0.0000000065</PitchY>
      <EqualPitch xmlns:dt="urn:schemas-microsoft-com:datatypes" dt:dt="string">True</EqualPitch>
      <OverlapX xmlns:dt="urn:schemas-microsoft-com:datatypes" dt:dt="r8">50</OverlapX>
      <OverlapY xmlns:dt="urn:schemas-microsoft-com:datatypes" dt:dt="r8">50</OverlapY>
      <ScanMethod xmlns:dt="urn:schemas-microsoft-com:datatypes" dt:dt="string">MultiScan</ScanMethod>
      <MultiScanPassCount xmlns:dt="urn:schemas-microsoft-com:datatypes" dt:dt="r8">1</MultiScanPassCount>
      <ScanRatio xmlns:dt="urn:schemas-microsoft-com:datatypes" dt:dt="r8">0.3</ScanRatio>
    </PatternRegularCrossSection>
    <PatternRegularCrossSection>
      <Application xmlns:dt="urn:schemas-microsoft-com:datatypes" dt:dt="string">Si-multipass</Application>
      <Beam xmlns:dt="urn:schemas-microsoft-com:datatypes" dt:dt="string">Ion</Beam>
      <DwellTime xmlns:dt="urn:schemas-microsoft-com:datatypes" dt:dt="r8">0.000001</DwellTime>
      <CenterX xmlns:dt="urn:schemas-microsoft-com:datatypes" dt:dt="r8">-1.61277604166671E-05</CenterX>
      <CenterY xmlns:dt="urn:schemas-microsoft-com:datatypes" dt:dt="r8">-2.74562499999986E-06</CenterY>
      <Rotation xmlns:dt="urn:schemas-microsoft-com:datatypes" dt:dt="r8">0</Rotation>
      <GasType xmlns:dt="urn:schemas-microsoft-com:datatypes" dt:dt="string">
      </GasType>
      <GasSetpoint xmlns:dt="urn:schemas-microsoft-com:datatypes" dt:dt="string">
      </GasSetpoint>
      <GasNeedlePosition xmlns:dt="urn:schemas-microsoft-com:datatypes" dt:dt="string">
      </GasNeedlePosition>
      <Defocus xmlns:dt="urn:schemas-microsoft-com:datatypes" dt:dt="r8">0</Defocus>
      <RefreshTime xmlns:dt="urn:schemas-microsoft-com:datatypes" dt:dt="r8">0</RefreshTime>
      <TotalTime xmlns:dt="urn:schemas-microsoft-com:datatypes" dt:dt="r8">761.94272</TotalTime>
      <PassCount xmlns:dt="urn:schemas-microsoft-com:datatypes" dt:dt="r8">5440</PassCount>
      <Enable xmlns:dt="urn:schemas-microsoft-com:datatypes" dt:dt="string">True</Enable>
      <ExclusionZone xmlns:dt="urn:schemas-microsoft-com:datatypes" dt:dt="string">False</ExclusionZone>
      <Depth xmlns:dt="urn:schemas-microsoft-com:datatypes" dt:dt="r8">5.05235236464785E-06</Depth>
      <Blur xmlns:dt="urn:schemas-microsoft-com:datatypes" dt:dt="r8">0</Blur>
      <InteractionDiameter xmlns:dt="urn:schemas-microsoft-com:datatypes" dt:dt="r8">0</InteractionDiameter>
      <RelativeInteractionDiameter xmlns:dt="urn:schemas-microsoft-com:datatypes" dt:dt="r8">0</RelativeInteractionDiameter>
      <TotalDiameter xmlns:dt="urn:schemas-microsoft-com:datatypes" dt:dt="r8">0.000000013</TotalDiameter>
      <VolumePerDose xmlns:dt="urn:schemas-microsoft-com:datatypes" dt:dt="r8">0.000000001</VolumePerDose>
      <Dose xmlns:dt="urn:schemas-microsoft-com:datatypes" dt:dt="r8">2.14180203549979E-09</Dose>
      <SaturationSputterRate xmlns:dt="urn:schemas-microsoft-com:datatypes" dt:dt="r8">0</SaturationSputterRate>
      <TotalVolumeSputterRate xmlns:dt="urn:schemas-microsoft-com:datatypes" dt:dt="r8">1.66343999999754E-20</TotalVolumeSputterRate>
      <SaturationCurrentDensity xmlns:dt="urn:schemas-microsoft-com:datatypes" dt:dt="r8">1</SaturationCurrentDensity>
      <MaximumDosePerArea xmlns:dt="urn:schemas-microsoft-com:datatypes" dt:dt="r8">0</MaximumDosePerArea>
      <VolumeEtchRate xmlns:dt="urn:schemas-microsoft-com:datatypes" dt:dt="r8">1.66343999999754E-20</VolumeEtchRate>
      <VolumeGasAssistedRate xmlns:dt="urn:schemas-microsoft-com:datatypes" dt:dt="r8">0</VolumeGasAssistedRate>
      <VolumeDoseLimitedRate xmlns:dt="urn:schemas-microsoft-com:datatypes" dt:dt="r8">0</VolumeDoseLimitedRate>
      <TotalLinearSputterRate xmlns:dt="urn:schemas-microsoft-com:datatypes" dt:dt="r8">1.2532293421841E-04</TotalLinearSputterRate>
      <TotalBeamArea xmlns:dt="urn:schemas-microsoft-com:datatypes" dt:dt="r8">1.32732289614169E-16</TotalBeamArea>
      <DepthPerPass xmlns:dt="urn:schemas-microsoft-com:datatypes" dt:dt="r8">9.28741243501442E-10</DepthPerPass>
      <AreaCalculation xmlns:dt="urn:schemas-microsoft-com:datatypes" dt:dt="string">Pattern</AreaCalculation>
      <CrossSectionMill xmlns:dt="urn:schemas-microsoft-com:datatypes" dt:dt="string">False</CrossSectionMill>
      <Width xmlns:dt="urn:schemas-microsoft-com:datatypes" dt:dt="r8">0.000005</Width>
      <Length xmlns:dt="urn:schemas-microsoft-com:datatypes" dt:dt="r8">0.0000005</Length>
      <ScanDirection xmlns:dt="urn:schemas-microsoft-com:datatypes" dt:dt="string">RightToLeft</ScanDirection>
      <ScanType xmlns:dt="urn:schemas-microsoft-com:datatypes" dt:dt="string">Serpentine</ScanType>
      <PitchX xmlns:dt="urn:schemas-microsoft-com:datatypes" dt:dt="r8">0.0000000065</PitchX>
      <PitchY xmlns:dt="urn:schemas-microsoft-com:datatypes" dt:dt="r8">0.0000000065</PitchY>
      <EqualPitch xmlns:dt="urn:schemas-microsoft-com:datatypes" dt:dt="string">True</EqualPitch>
      <OverlapX xmlns:dt="urn:schemas-microsoft-com:datatypes" dt:dt="r8">50</OverlapX>
      <OverlapY xmlns:dt="urn:schemas-microsoft-com:datatypes" dt:dt="r8">50</OverlapY>
      <ScanMethod xmlns:dt="urn:schemas-microsoft-com:datatypes" dt:dt="string">MultiScan</ScanMethod>
      <MultiScanPassCount xmlns:dt="urn:schemas-microsoft-com:datatypes" dt:dt="r8">1</MultiScanPassCount>
      <ScanRatio xmlns:dt="urn:schemas-microsoft-com:datatypes" dt:dt="r8">0.3</ScanRatio>
    </PatternRegularCrossSection>
    <PatternRegularCrossSection>
      <Application xmlns:dt="urn:schemas-microsoft-com:datatypes" dt:dt="string">Si-multipass</Application>
      <Beam xmlns:dt="urn:schemas-microsoft-com:datatypes" dt:dt="string">Ion</Beam>
      <DwellTime xmlns:dt="urn:schemas-microsoft-com:datatypes" dt:dt="r8">0.000001</DwellTime>
      <CenterX xmlns:dt="urn:schemas-microsoft-com:datatypes" dt:dt="r8">-1.61277604166671E-05</CenterX>
      <CenterY xmlns:dt="urn:schemas-microsoft-com:datatypes" dt:dt="r8">-3.49562499999981E-06</CenterY>
      <Rotation xmlns:dt="urn:schemas-microsoft-com:datatypes" dt:dt="r8">0</Rotation>
      <GasType xmlns:dt="urn:schemas-microsoft-com:datatypes" dt:dt="string">
      </GasType>
      <GasSetpoint xmlns:dt="urn:schemas-microsoft-com:datatypes" dt:dt="string">
      </GasSetpoint>
      <GasNeedlePosition xmlns:dt="urn:schemas-microsoft-com:datatypes" dt:dt="string">
      </GasNeedlePosition>
      <Defocus xmlns:dt="urn:schemas-microsoft-com:datatypes" dt:dt="r8">0</Defocus>
      <RefreshTime xmlns:dt="urn:schemas-microsoft-com:datatypes" dt:dt="r8">0</RefreshTime>
      <TotalTime xmlns:dt="urn:schemas-microsoft-com:datatypes" dt:dt="r8">761.94272</TotalTime>
      <PassCount xmlns:dt="urn:schemas-microsoft-com:datatypes" dt:dt="r8">5440</PassCount>
      <Enable xmlns:dt="urn:schemas-microsoft-com:datatypes" dt:dt="string">True</Enable>
      <ExclusionZone xmlns:dt="urn:schemas-microsoft-com:datatypes" dt:dt="string">False</ExclusionZone>
      <Depth xmlns:dt="urn:schemas-microsoft-com:datatypes" dt:dt="r8">5.05235236464785E-06</Depth>
      <Blur xmlns:dt="urn:schemas-microsoft-com:datatypes" dt:dt="r8">0</Blur>
      <InteractionDiameter xmlns:dt="urn:schemas-microsoft-com:datatypes" dt:dt="r8">0</InteractionDiameter>
      <RelativeInteractionDiameter xmlns:dt="urn:schemas-microsoft-com:datatypes" dt:dt="r8">0</RelativeInteractionDiameter>
      <TotalDiameter xmlns:dt="urn:schemas-microsoft-com:datatypes" dt:dt="r8">0.000000013</TotalDiameter>
      <VolumePerDose xmlns:dt="urn:schemas-microsoft-com:datatypes" dt:dt="r8">0.000000001</VolumePerDose>
      <Dose xmlns:dt="urn:schemas-microsoft-com:datatypes" dt:dt="r8">2.14180203549979E-09</Dose>
      <SaturationSputterRate xmlns:dt="urn:schemas-microsoft-com:datatypes" dt:dt="r8">0</SaturationSputterRate>
      <TotalVolumeSputterRate xmlns:dt="urn:schemas-microsoft-com:datatypes" dt:dt="r8">1.66343999999754E-20</TotalVolumeSputterRate>
      <SaturationCurrentDensity xmlns:dt="urn:schemas-microsoft-com:datatypes" dt:dt="r8">1</SaturationCurrentDensity>
      <MaximumDosePerArea xmlns:dt="urn:schemas-microsoft-com:datatypes" dt:dt="r8">0</MaximumDosePerArea>
      <VolumeEtchRate xmlns:dt="urn:schemas-microsoft-com:datatypes" dt:dt="r8">1.66343999999754E-20</VolumeEtchRate>
      <VolumeGasAssistedRate xmlns:dt="urn:schemas-microsoft-com:datatypes" dt:dt="r8">0</VolumeGasAssistedRate>
      <VolumeDoseLimitedRate xmlns:dt="urn:schemas-microsoft-com:datatypes" dt:dt="r8">0</VolumeDoseLimitedRate>
      <TotalLinearSputterRate xmlns:dt="urn:schemas-microsoft-com:datatypes" dt:dt="r8">1.2532293421841E-04</TotalLinearSputterRate>
      <TotalBeamArea xmlns:dt="urn:schemas-microsoft-com:datatypes" dt:dt="r8">1.32732289614169E-16</TotalBeamArea>
      <DepthPerPass xmlns:dt="urn:schemas-microsoft-com:datatypes" dt:dt="r8">9.28741243501442E-10</DepthPerPass>
      <AreaCalculation xmlns:dt="urn:schemas-microsoft-com:datatypes" dt:dt="string">Pattern</AreaCalculation>
      <CrossSectionMill xmlns:dt="urn:schemas-microsoft-com:datatypes" dt:dt="string">False</CrossSectionMill>
      <Width xmlns:dt="urn:schemas-microsoft-com:datatypes" dt:dt="r8">0.000005</Width>
      <Length xmlns:dt="urn:schemas-microsoft-com:datatypes" dt:dt="r8">0.0000005</Length>
      <ScanDirection xmlns:dt="urn:schemas-microsoft-com:datatypes" dt:dt="string">RightToLeft</ScanDirection>
      <ScanType xmlns:dt="urn:schemas-microsoft-com:datatypes" dt:dt="string">Serpentine</ScanType>
      <PitchX xmlns:dt="urn:schemas-microsoft-com:datatypes" dt:dt="r8">0.0000000065</PitchX>
      <PitchY xmlns:dt="urn:schemas-microsoft-com:datatypes" dt:dt="r8">0.0000000065</PitchY>
      <EqualPitch xmlns:dt="urn:schemas-microsoft-com:datatypes" dt:dt="string">True</EqualPitch>
      <OverlapX xmlns:dt="urn:schemas-microsoft-com:datatypes" dt:dt="r8">50</OverlapX>
      <OverlapY xmlns:dt="urn:schemas-microsoft-com:datatypes" dt:dt="r8">50</OverlapY>
      <ScanMethod xmlns:dt="urn:schemas-microsoft-com:datatypes" dt:dt="string">MultiScan</ScanMethod>
      <MultiScanPassCount xmlns:dt="urn:schemas-microsoft-com:datatypes" dt:dt="r8">1</MultiScanPassCount>
      <ScanRatio xmlns:dt="urn:schemas-microsoft-com:datatypes" dt:dt="r8">0.3</ScanRatio>
    </PatternRegularCrossSection>
    <PatternRegularCrossSection>
      <Application xmlns:dt="urn:schemas-microsoft-com:datatypes" dt:dt="string">Si-multipass</Application>
      <Beam xmlns:dt="urn:schemas-microsoft-com:datatypes" dt:dt="string">Ion</Beam>
      <DwellTime xmlns:dt="urn:schemas-microsoft-com:datatypes" dt:dt="r8">0.000001</DwellTime>
      <CenterX xmlns:dt="urn:schemas-microsoft-com:datatypes" dt:dt="r8">-1.61277604166671E-05</CenterX>
      <CenterY xmlns:dt="urn:schemas-microsoft-com:datatypes" dt:dt="r8">-4.24562499999977E-06</CenterY>
      <Rotation xmlns:dt="urn:schemas-microsoft-com:datatypes" dt:dt="r8">0</Rotation>
      <GasType xmlns:dt="urn:schemas-microsoft-com:datatypes" dt:dt="string">
      </GasType>
      <GasSetpoint xmlns:dt="urn:schemas-microsoft-com:datatypes" dt:dt="string">
      </GasSetpoint>
      <GasNeedlePosition xmlns:dt="urn:schemas-microsoft-com:datatypes" dt:dt="string">
      </GasNeedlePosition>
      <Defocus xmlns:dt="urn:schemas-microsoft-com:datatypes" dt:dt="r8">0</Defocus>
      <RefreshTime xmlns:dt="urn:schemas-microsoft-com:datatypes" dt:dt="r8">0</RefreshTime>
      <TotalTime xmlns:dt="urn:schemas-microsoft-com:datatypes" dt:dt="r8">761.94272</TotalTime>
      <PassCount xmlns:dt="urn:schemas-microsoft-com:datatypes" dt:dt="r8">5440</PassCount>
      <Enable xmlns:dt="urn:schemas-microsoft-com:datatypes" dt:dt="string">True</Enable>
      <ExclusionZone xmlns:dt="urn:schemas-microsoft-com:datatypes" dt:dt="string">False</ExclusionZone>
      <Depth xmlns:dt="urn:schemas-microsoft-com:datatypes" dt:dt="r8">5.05235236464785E-06</Depth>
      <Blur xmlns:dt="urn:schemas-microsoft-com:datatypes" dt:dt="r8">0</Blur>
      <InteractionDiameter xmlns:dt="urn:schemas-microsoft-com:datatypes" dt:dt="r8">0</InteractionDiameter>
      <RelativeInteractionDiameter xmlns:dt="urn:schemas-microsoft-com:datatypes" dt:dt="r8">0</RelativeInteractionDiameter>
      <TotalDiameter xmlns:dt="urn:schemas-microsoft-com:datatypes" dt:dt="r8">0.000000013</TotalDiameter>
      <VolumePerDose xmlns:dt="urn:schemas-microsoft-com:datatypes" dt:dt="r8">0.000000001</VolumePerDose>
      <Dose xmlns:dt="urn:schemas-microsoft-com:datatypes" dt:dt="r8">2.14180203549979E-09</Dose>
      <SaturationSputterRate xmlns:dt="urn:schemas-microsoft-com:datatypes" dt:dt="r8">0</SaturationSputterRate>
      <TotalVolumeSputterRate xmlns:dt="urn:schemas-microsoft-com:datatypes" dt:dt="r8">1.66343999999754E-20</TotalVolumeSputterRate>
      <SaturationCurrentDensity xmlns:dt="urn:schemas-microsoft-com:datatypes" dt:dt="r8">1</SaturationCurrentDensity>
      <MaximumDosePerArea xmlns:dt="urn:schemas-microsoft-com:datatypes" dt:dt="r8">0</MaximumDosePerArea>
      <VolumeEtchRate xmlns:dt="urn:schemas-microsoft-com:datatypes" dt:dt="r8">1.66343999999754E-20</VolumeEtchRate>
      <VolumeGasAssistedRate xmlns:dt="urn:schemas-microsoft-com:datatypes" dt:dt="r8">0</VolumeGasAssistedRate>
      <VolumeDoseLimitedRate xmlns:dt="urn:schemas-microsoft-com:datatypes" dt:dt="r8">0</VolumeDoseLimitedRate>
      <TotalLinearSputterRate xmlns:dt="urn:schemas-microsoft-com:datatypes" dt:dt="r8">1.2532293421841E-04</TotalLinearSputterRate>
      <TotalBeamArea xmlns:dt="urn:schemas-microsoft-com:datatypes" dt:dt="r8">1.32732289614169E-16</TotalBeamArea>
      <DepthPerPass xmlns:dt="urn:schemas-microsoft-com:datatypes" dt:dt="r8">9.28741243501442E-10</DepthPerPass>
      <AreaCalculation xmlns:dt="urn:schemas-microsoft-com:datatypes" dt:dt="string">Pattern</AreaCalculation>
      <CrossSectionMill xmlns:dt="urn:schemas-microsoft-com:datatypes" dt:dt="string">False</CrossSectionMill>
      <Width xmlns:dt="urn:schemas-microsoft-com:datatypes" dt:dt="r8">0.000005</Width>
      <Length xmlns:dt="urn:schemas-microsoft-com:datatypes" dt:dt="r8">0.0000005</Length>
      <ScanDirection xmlns:dt="urn:schemas-microsoft-com:datatypes" dt:dt="string">RightToLeft</ScanDirection>
      <ScanType xmlns:dt="urn:schemas-microsoft-com:datatypes" dt:dt="string">Serpentine</ScanType>
      <PitchX xmlns:dt="urn:schemas-microsoft-com:datatypes" dt:dt="r8">0.0000000065</PitchX>
      <PitchY xmlns:dt="urn:schemas-microsoft-com:datatypes" dt:dt="r8">0.0000000065</PitchY>
      <EqualPitch xmlns:dt="urn:schemas-microsoft-com:datatypes" dt:dt="string">True</EqualPitch>
      <OverlapX xmlns:dt="urn:schemas-microsoft-com:datatypes" dt:dt="r8">50</OverlapX>
      <OverlapY xmlns:dt="urn:schemas-microsoft-com:datatypes" dt:dt="r8">50</OverlapY>
      <ScanMethod xmlns:dt="urn:schemas-microsoft-com:datatypes" dt:dt="string">MultiScan</ScanMethod>
      <MultiScanPassCount xmlns:dt="urn:schemas-microsoft-com:datatypes" dt:dt="r8">1</MultiScanPassCount>
      <ScanRatio xmlns:dt="urn:schemas-microsoft-com:datatypes" dt:dt="r8">0.3</ScanRatio>
    </PatternRegularCrossSection>
    <PatternRegularCrossSection>
      <Application xmlns:dt="urn:schemas-microsoft-com:datatypes" dt:dt="string">Si-multipass</Application>
      <Beam xmlns:dt="urn:schemas-microsoft-com:datatypes" dt:dt="string">Ion</Beam>
      <DwellTime xmlns:dt="urn:schemas-microsoft-com:datatypes" dt:dt="r8">0.000001</DwellTime>
      <CenterX xmlns:dt="urn:schemas-microsoft-com:datatypes" dt:dt="r8">-1.61277604166671E-05</CenterX>
      <CenterY xmlns:dt="urn:schemas-microsoft-com:datatypes" dt:dt="r8">-4.99562499999974E-06</CenterY>
      <Rotation xmlns:dt="urn:schemas-microsoft-com:datatypes" dt:dt="r8">0</Rotation>
      <GasType xmlns:dt="urn:schemas-microsoft-com:datatypes" dt:dt="string">
      </GasType>
      <GasSetpoint xmlns:dt="urn:schemas-microsoft-com:datatypes" dt:dt="string">
      </GasSetpoint>
      <GasNeedlePosition xmlns:dt="urn:schemas-microsoft-com:datatypes" dt:dt="string">
      </GasNeedlePosition>
      <Defocus xmlns:dt="urn:schemas-microsoft-com:datatypes" dt:dt="r8">0</Defocus>
      <RefreshTime xmlns:dt="urn:schemas-microsoft-com:datatypes" dt:dt="r8">0</RefreshTime>
      <TotalTime xmlns:dt="urn:schemas-microsoft-com:datatypes" dt:dt="r8">761.94272</TotalTime>
      <PassCount xmlns:dt="urn:schemas-microsoft-com:datatypes" dt:dt="r8">5440</PassCount>
      <Enable xmlns:dt="urn:schemas-microsoft-com:datatypes" dt:dt="string">True</Enable>
      <ExclusionZone xmlns:dt="urn:schemas-microsoft-com:datatypes" dt:dt="string">False</ExclusionZone>
      <Depth xmlns:dt="urn:schemas-microsoft-com:datatypes" dt:dt="r8">5.05235236464785E-06</Depth>
      <Blur xmlns:dt="urn:schemas-microsoft-com:datatypes" dt:dt="r8">0</Blur>
      <InteractionDiameter xmlns:dt="urn:schemas-microsoft-com:datatypes" dt:dt="r8">0</InteractionDiameter>
      <RelativeInteractionDiameter xmlns:dt="urn:schemas-microsoft-com:datatypes" dt:dt="r8">0</RelativeInteractionDiameter>
      <TotalDiameter xmlns:dt="urn:schemas-microsoft-com:datatypes" dt:dt="r8">0.000000013</TotalDiameter>
      <VolumePerDose xmlns:dt="urn:schemas-microsoft-com:datatypes" dt:dt="r8">0.000000001</VolumePerDose>
      <Dose xmlns:dt="urn:schemas-microsoft-com:datatypes" dt:dt="r8">2.14180203549979E-09</Dose>
      <SaturationSputterRate xmlns:dt="urn:schemas-microsoft-com:datatypes" dt:dt="r8">0</SaturationSputterRate>
      <TotalVolumeSputterRate xmlns:dt="urn:schemas-microsoft-com:datatypes" dt:dt="r8">1.66343999999754E-20</TotalVolumeSputterRate>
      <SaturationCurrentDensity xmlns:dt="urn:schemas-microsoft-com:datatypes" dt:dt="r8">1</SaturationCurrentDensity>
      <MaximumDosePerArea xmlns:dt="urn:schemas-microsoft-com:datatypes" dt:dt="r8">0</MaximumDosePerArea>
      <VolumeEtchRate xmlns:dt="urn:schemas-microsoft-com:datatypes" dt:dt="r8">1.66343999999754E-20</VolumeEtchRate>
      <VolumeGasAssistedRate xmlns:dt="urn:schemas-microsoft-com:datatypes" dt:dt="r8">0</VolumeGasAssistedRate>
      <VolumeDoseLimitedRate xmlns:dt="urn:schemas-microsoft-com:datatypes" dt:dt="r8">0</VolumeDoseLimitedRate>
      <TotalLinearSputterRate xmlns:dt="urn:schemas-microsoft-com:datatypes" dt:dt="r8">1.2532293421841E-04</TotalLinearSputterRate>
      <TotalBeamArea xmlns:dt="urn:schemas-microsoft-com:datatypes" dt:dt="r8">1.32732289614169E-16</TotalBeamArea>
      <DepthPerPass xmlns:dt="urn:schemas-microsoft-com:datatypes" dt:dt="r8">9.28741243501442E-10</DepthPerPass>
      <AreaCalculation xmlns:dt="urn:schemas-microsoft-com:datatypes" dt:dt="string">Pattern</AreaCalculation>
      <CrossSectionMill xmlns:dt="urn:schemas-microsoft-com:datatypes" dt:dt="string">False</CrossSectionMill>
      <Width xmlns:dt="urn:schemas-microsoft-com:datatypes" dt:dt="r8">0.000005</Width>
      <Length xmlns:dt="urn:schemas-microsoft-com:datatypes" dt:dt="r8">0.0000005</Length>
      <ScanDirection xmlns:dt="urn:schemas-microsoft-com:datatypes" dt:dt="string">RightToLeft</ScanDirection>
      <ScanType xmlns:dt="urn:schemas-microsoft-com:datatypes" dt:dt="string">Serpentine</ScanType>
      <PitchX xmlns:dt="urn:schemas-microsoft-com:datatypes" dt:dt="r8">0.0000000065</PitchX>
      <PitchY xmlns:dt="urn:schemas-microsoft-com:datatypes" dt:dt="r8">0.0000000065</PitchY>
      <EqualPitch xmlns:dt="urn:schemas-microsoft-com:datatypes" dt:dt="string">True</EqualPitch>
      <OverlapX xmlns:dt="urn:schemas-microsoft-com:datatypes" dt:dt="r8">50</OverlapX>
      <OverlapY xmlns:dt="urn:schemas-microsoft-com:datatypes" dt:dt="r8">50</OverlapY>
      <ScanMethod xmlns:dt="urn:schemas-microsoft-com:datatypes" dt:dt="string">MultiScan</ScanMethod>
      <MultiScanPassCount xmlns:dt="urn:schemas-microsoft-com:datatypes" dt:dt="r8">1</MultiScanPassCount>
      <ScanRatio xmlns:dt="urn:schemas-microsoft-com:datatypes" dt:dt="r8">0.3</ScanRatio>
    </PatternRegularCrossSection>
  </PatternGroup>
  <PatternGroup>
    <PatternRegularCrossSection>
      <Application xmlns:dt="urn:schemas-microsoft-com:datatypes" dt:dt="string">Si-multipass</Application>
      <Beam xmlns:dt="urn:schemas-microsoft-com:datatypes" dt:dt="string">Ion</Beam>
      <DwellTime xmlns:dt="urn:schemas-microsoft-com:datatypes" dt:dt="r8">0.000001</DwellTime>
      <CenterX xmlns:dt="urn:schemas-microsoft-com:datatypes" dt:dt="r8">-2.54856770833422E-06</CenterX>
      <CenterY xmlns:dt="urn:schemas-microsoft-com:datatypes" dt:dt="r8">-3.21389322916644E-06</CenterY>
      <Rotation xmlns:dt="urn:schemas-microsoft-com:datatypes" dt:dt="r8">0</Rotation>
      <GasType xmlns:dt="urn:schemas-microsoft-com:datatypes" dt:dt="string">
      </GasType>
      <GasSetpoint xmlns:dt="urn:schemas-microsoft-com:datatypes" dt:dt="string">
      </GasSetpoint>
      <GasNeedlePosition xmlns:dt="urn:schemas-microsoft-com:datatypes" dt:dt="string">
      </GasNeedlePosition>
      <Defocus xmlns:dt="urn:schemas-microsoft-com:datatypes" dt:dt="r8">0</Defocus>
      <RefreshTime xmlns:dt="urn:schemas-microsoft-com:datatypes" dt:dt="r8">0</RefreshTime>
      <TotalTime xmlns:dt="urn:schemas-microsoft-com:datatypes" dt:dt="r8">11849.390088</TotalTime>
      <PassCount xmlns:dt="urn:schemas-microsoft-com:datatypes" dt:dt="r8">6744</PassCount>
      <Enable xmlns:dt="urn:schemas-microsoft-com:datatypes" dt:dt="string">False</Enable>
      <ExclusionZone xmlns:dt="urn:schemas-microsoft-com:datatypes" dt:dt="string">False</ExclusionZone>
      <Depth xmlns:dt="urn:schemas-microsoft-com:datatypes" dt:dt="r8">6.26353745309222E-06</Depth>
      <Blur xmlns:dt="urn:schemas-microsoft-com:datatypes" dt:dt="r8">0</Blur>
      <InteractionDiameter xmlns:dt="urn:schemas-microsoft-com:datatypes" dt:dt="r8">0</InteractionDiameter>
      <RelativeInteractionDiameter xmlns:dt="urn:schemas-microsoft-com:datatypes" dt:dt="r8">0</RelativeInteractionDiameter>
      <TotalDiameter xmlns:dt="urn:schemas-microsoft-com:datatypes" dt:dt="r8">0.000000013</TotalDiameter>
      <VolumePerDose xmlns:dt="urn:schemas-microsoft-com:datatypes" dt:dt="r8">0.000000001</VolumePerDose>
      <Dose xmlns:dt="urn:schemas-microsoft-com:datatypes" dt:dt="r8">2.65520458224459E-09</Dose>
      <SaturationSputterRate xmlns:dt="urn:schemas-microsoft-com:datatypes" dt:dt="r8">0</SaturationSputterRate>
      <TotalVolumeSputterRate xmlns:dt="urn:schemas-microsoft-com:datatypes" dt:dt="r8">1.66343999999754E-20</TotalVolumeSputterRate>
      <SaturationCurrentDensity xmlns:dt="urn:schemas-microsoft-com:datatypes" dt:dt="r8">1</SaturationCurrentDensity>
      <MaximumDosePerArea xmlns:dt="urn:schemas-microsoft-com:datatypes" dt:dt="r8">0</MaximumDosePerArea>
      <VolumeEtchRate xmlns:dt="urn:schemas-microsoft-com:datatypes" dt:dt="r8">1.66343999999754E-20</VolumeEtchRate>
      <VolumeGasAssistedRate xmlns:dt="urn:schemas-microsoft-com:datatypes" dt:dt="r8">0</VolumeGasAssistedRate>
      <VolumeDoseLimitedRate xmlns:dt="urn:schemas-microsoft-com:datatypes" dt:dt="r8">0</VolumeDoseLimitedRate>
      <TotalLinearSputterRate xmlns:dt="urn:schemas-microsoft-com:datatypes" dt:dt="r8">1.2532293421841E-04</TotalLinearSputterRate>
      <TotalBeamArea xmlns:dt="urn:schemas-microsoft-com:datatypes" dt:dt="r8">1.32732289614169E-16</TotalBeamArea>
      <DepthPerPass xmlns:dt="urn:schemas-microsoft-com:datatypes" dt:dt="r8">9.28757036342262E-10</DepthPerPass>
      <AreaCalculation xmlns:dt="urn:schemas-microsoft-com:datatypes" dt:dt="string">Pattern</AreaCalculation>
      <CrossSectionMill xmlns:dt="urn:schemas-microsoft-com:datatypes" dt:dt="string">False</CrossSectionMill>
      <Width xmlns:dt="urn:schemas-microsoft-com:datatypes" dt:dt="r8">1.57153645833332E-05</Width>
      <Length xmlns:dt="urn:schemas-microsoft-com:datatypes" dt:dt="r8">0.000002</Length>
      <ScanDirection xmlns:dt="urn:schemas-microsoft-com:datatypes" dt:dt="string">BottomToTop</ScanDirection>
      <ScanType xmlns:dt="urn:schemas-microsoft-com:datatypes" dt:dt="string">Serpentine</ScanType>
      <PitchX xmlns:dt="urn:schemas-microsoft-com:datatypes" dt:dt="r8">0.0000000065</PitchX>
      <PitchY xmlns:dt="urn:schemas-microsoft-com:datatypes" dt:dt="r8">0.0000000065</PitchY>
      <EqualPitch xmlns:dt="urn:schemas-microsoft-com:datatypes" dt:dt="string">True</EqualPitch>
      <OverlapX xmlns:dt="urn:schemas-microsoft-com:datatypes" dt:dt="r8">50</OverlapX>
      <OverlapY xmlns:dt="urn:schemas-microsoft-com:datatypes" dt:dt="r8">50</OverlapY>
      <ScanMethod xmlns:dt="urn:schemas-microsoft-com:datatypes" dt:dt="string">MultiScan</ScanMethod>
      <MultiScanPassCount xmlns:dt="urn:schemas-microsoft-com:datatypes" dt:dt="r8">4</MultiScanPassCount>
      <ScanRatio xmlns:dt="urn:schemas-microsoft-com:datatypes" dt:dt="r8">0.3</ScanRatio>
    </PatternRegularCrossSection>
    <PatternRegularCrossSection>
      <Application xmlns:dt="urn:schemas-microsoft-com:datatypes" dt:dt="string">Si-multipass</Application>
      <Beam xmlns:dt="urn:schemas-microsoft-com:datatypes" dt:dt="string">Ion</Beam>
      <DwellTime xmlns:dt="urn:schemas-microsoft-com:datatypes" dt:dt="r8">0.000001</DwellTime>
      <CenterX xmlns:dt="urn:schemas-microsoft-com:datatypes" dt:dt="r8">-1.29548177083343E-05</CenterX>
      <CenterY xmlns:dt="urn:schemas-microsoft-com:datatypes" dt:dt="r8">-2.13858072916645E-06</CenterY>
      <Rotation xmlns:dt="urn:schemas-microsoft-com:datatypes" dt:dt="r8">0</Rotation>
      <GasType xmlns:dt="urn:schemas-microsoft-com:datatypes" dt:dt="string">
      </GasType>
      <GasSetpoint xmlns:dt="urn:schemas-microsoft-com:datatypes" dt:dt="string">
      </GasSetpoint>
      <GasNeedlePosition xmlns:dt="urn:schemas-microsoft-com:datatypes" dt:dt="string">
      </GasNeedlePosition>
      <Defocus xmlns:dt="urn:schemas-microsoft-com:datatypes" dt:dt="r8">0</Defocus>
      <RefreshTime xmlns:dt="urn:schemas-microsoft-com:datatypes" dt:dt="r8">0</RefreshTime>
      <TotalTime xmlns:dt="urn:schemas-microsoft-com:datatypes" dt:dt="r8">541.99772</TotalTime>
      <PassCount xmlns:dt="urn:schemas-microsoft-com:datatypes" dt:dt="r8">2420</PassCount>
      <Enable xmlns:dt="urn:schemas-microsoft-com:datatypes" dt:dt="string">False</Enable>
      <ExclusionZone xmlns:dt="urn:schemas-microsoft-com:datatypes" dt:dt="string">False</ExclusionZone>
      <Depth xmlns:dt="urn:schemas-microsoft-com:datatypes" dt:dt="r8">2.24759202794827E-06</Depth>
      <Blur xmlns:dt="urn:schemas-microsoft-com:datatypes" dt:dt="r8">0</Blur>
      <InteractionDiameter xmlns:dt="urn:schemas-microsoft-com:datatypes" dt:dt="r8">0</InteractionDiameter>
      <RelativeInteractionDiameter xmlns:dt="urn:schemas-microsoft-com:datatypes" dt:dt="r8">0</RelativeInteractionDiameter>
      <TotalDiameter xmlns:dt="urn:schemas-microsoft-com:datatypes" dt:dt="r8">0.000000013</TotalDiameter>
      <VolumePerDose xmlns:dt="urn:schemas-microsoft-com:datatypes" dt:dt="r8">0.000000001</VolumePerDose>
      <Dose xmlns:dt="urn:schemas-microsoft-com:datatypes" dt:dt="r8">9.52786934909831E-10</Dose>
      <SaturationSputterRate xmlns:dt="urn:schemas-microsoft-com:datatypes" dt:dt="r8">0</SaturationSputterRate>
      <TotalVolumeSputterRate xmlns:dt="urn:schemas-microsoft-com:datatypes" dt:dt="r8">1.66343999999754E-20</TotalVolumeSputterRate>
      <SaturationCurrentDensity xmlns:dt="urn:schemas-microsoft-com:datatypes" dt:dt="r8">1</SaturationCurrentDensity>
      <MaximumDosePerArea xmlns:dt="urn:schemas-microsoft-com:datatypes" dt:dt="r8">0</MaximumDosePerArea>
      <VolumeEtchRate xmlns:dt="urn:schemas-microsoft-com:datatypes" dt:dt="r8">1.66343999999754E-20</VolumeEtchRate>
      <VolumeGasAssistedRate xmlns:dt="urn:schemas-microsoft-com:datatypes" dt:dt="r8">0</VolumeGasAssistedRate>
      <VolumeDoseLimitedRate xmlns:dt="urn:schemas-microsoft-com:datatypes" dt:dt="r8">0</VolumeDoseLimitedRate>
      <TotalLinearSputterRate xmlns:dt="urn:schemas-microsoft-com:datatypes" dt:dt="r8">1.2532293421841E-04</TotalLinearSputterRate>
      <TotalBeamArea xmlns:dt="urn:schemas-microsoft-com:datatypes" dt:dt="r8">1.32732289614169E-16</TotalBeamArea>
      <DepthPerPass xmlns:dt="urn:schemas-microsoft-com:datatypes" dt:dt="r8">9.28757036342262E-10</DepthPerPass>
      <AreaCalculation xmlns:dt="urn:schemas-microsoft-com:datatypes" dt:dt="string">Pattern</AreaCalculation>
      <CrossSectionMill xmlns:dt="urn:schemas-microsoft-com:datatypes" dt:dt="string">False</CrossSectionMill>
      <Width xmlns:dt="urn:schemas-microsoft-com:datatypes" dt:dt="r8">0.000001</Width>
      <Length xmlns:dt="urn:schemas-microsoft-com:datatypes" dt:dt="r8">0.000004</Length>
      <ScanDirection xmlns:dt="urn:schemas-microsoft-com:datatypes" dt:dt="string">BottomToTop</ScanDirection>
      <ScanType xmlns:dt="urn:schemas-microsoft-com:datatypes" dt:dt="string">Serpentine</ScanType>
      <PitchX xmlns:dt="urn:schemas-microsoft-com:datatypes" dt:dt="r8">0.0000000065</PitchX>
      <PitchY xmlns:dt="urn:schemas-microsoft-com:datatypes" dt:dt="r8">0.0000000065</PitchY>
      <EqualPitch xmlns:dt="urn:schemas-microsoft-com:datatypes" dt:dt="string">True</EqualPitch>
      <OverlapX xmlns:dt="urn:schemas-microsoft-com:datatypes" dt:dt="r8">50</OverlapX>
      <OverlapY xmlns:dt="urn:schemas-microsoft-com:datatypes" dt:dt="r8">50</OverlapY>
      <ScanMethod xmlns:dt="urn:schemas-microsoft-com:datatypes" dt:dt="string">MultiScan</ScanMethod>
      <MultiScanPassCount xmlns:dt="urn:schemas-microsoft-com:datatypes" dt:dt="r8">4</MultiScanPassCount>
      <ScanRatio xmlns:dt="urn:schemas-microsoft-com:datatypes" dt:dt="r8">0.3</ScanRatio>
    </PatternRegularCrossSection>
    <PatternRegularCrossSection>
      <Application xmlns:dt="urn:schemas-microsoft-com:datatypes" dt:dt="string">Si-multipass</Application>
      <Beam xmlns:dt="urn:schemas-microsoft-com:datatypes" dt:dt="string">Ion</Beam>
      <DwellTime xmlns:dt="urn:schemas-microsoft-com:datatypes" dt:dt="r8">0.000001</DwellTime>
      <CenterX xmlns:dt="urn:schemas-microsoft-com:datatypes" dt:dt="r8">9.11414062499964E-06</CenterX>
      <CenterY xmlns:dt="urn:schemas-microsoft-com:datatypes" dt:dt="r8">-2.35441406249979E-06</CenterY>
      <Rotation xmlns:dt="urn:schemas-microsoft-com:datatypes" dt:dt="r8">0</Rotation>
      <GasType xmlns:dt="urn:schemas-microsoft-com:datatypes" dt:dt="string">
      </GasType>
      <GasSetpoint xmlns:dt="urn:schemas-microsoft-com:datatypes" dt:dt="string">
      </GasSetpoint>
      <GasNeedlePosition xmlns:dt="urn:schemas-microsoft-com:datatypes" dt:dt="string">
      </GasNeedlePosition>
      <Defocus xmlns:dt="urn:schemas-microsoft-com:datatypes" dt:dt="r8">0</Defocus>
      <RefreshTime xmlns:dt="urn:schemas-microsoft-com:datatypes" dt:dt="r8">0</RefreshTime>
      <TotalTime xmlns:dt="urn:schemas-microsoft-com:datatypes" dt:dt="r8">541.99772</TotalTime>
      <PassCount xmlns:dt="urn:schemas-microsoft-com:datatypes" dt:dt="r8">2420</PassCount>
      <Enable xmlns:dt="urn:schemas-microsoft-com:datatypes" dt:dt="string">False</Enable>
      <ExclusionZone xmlns:dt="urn:schemas-microsoft-com:datatypes" dt:dt="string">False</ExclusionZone>
      <Depth xmlns:dt="urn:schemas-microsoft-com:datatypes" dt:dt="r8">2.24759202794827E-06</Depth>
      <Blur xmlns:dt="urn:schemas-microsoft-com:datatypes" dt:dt="r8">0</Blur>
      <InteractionDiameter xmlns:dt="urn:schemas-microsoft-com:datatypes" dt:dt="r8">0</InteractionDiameter>
      <RelativeInteractionDiameter xmlns:dt="urn:schemas-microsoft-com:datatypes" dt:dt="r8">0</RelativeInteractionDiameter>
      <TotalDiameter xmlns:dt="urn:schemas-microsoft-com:datatypes" dt:dt="r8">0.000000013</TotalDiameter>
      <VolumePerDose xmlns:dt="urn:schemas-microsoft-com:datatypes" dt:dt="r8">0.000000001</VolumePerDose>
      <Dose xmlns:dt="urn:schemas-microsoft-com:datatypes" dt:dt="r8">9.52786934909831E-10</Dose>
      <SaturationSputterRate xmlns:dt="urn:schemas-microsoft-com:datatypes" dt:dt="r8">0</SaturationSputterRate>
      <TotalVolumeSputterRate xmlns:dt="urn:schemas-microsoft-com:datatypes" dt:dt="r8">1.66343999999754E-20</TotalVolumeSputterRate>
      <SaturationCurrentDensity xmlns:dt="urn:schemas-microsoft-com:datatypes" dt:dt="r8">1</SaturationCurrentDensity>
      <MaximumDosePerArea xmlns:dt="urn:schemas-microsoft-com:datatypes" dt:dt="r8">0</MaximumDosePerArea>
      <VolumeEtchRate xmlns:dt="urn:schemas-microsoft-com:datatypes" dt:dt="r8">1.66343999999754E-20</VolumeEtchRate>
      <VolumeGasAssistedRate xmlns:dt="urn:schemas-microsoft-com:datatypes" dt:dt="r8">0</VolumeGasAssistedRate>
      <VolumeDoseLimitedRate xmlns:dt="urn:schemas-microsoft-com:datatypes" dt:dt="r8">0</VolumeDoseLimitedRate>
      <TotalLinearSputterRate xmlns:dt="urn:schemas-microsoft-com:datatypes" dt:dt="r8">1.2532293421841E-04</TotalLinearSputterRate>
      <TotalBeamArea xmlns:dt="urn:schemas-microsoft-com:datatypes" dt:dt="r8">1.32732289614169E-16</TotalBeamArea>
      <DepthPerPass xmlns:dt="urn:schemas-microsoft-com:datatypes" dt:dt="r8">9.28757036342262E-10</DepthPerPass>
      <AreaCalculation xmlns:dt="urn:schemas-microsoft-com:datatypes" dt:dt="string">Pattern</AreaCalculation>
      <CrossSectionMill xmlns:dt="urn:schemas-microsoft-com:datatypes" dt:dt="string">False</CrossSectionMill>
      <Width xmlns:dt="urn:schemas-microsoft-com:datatypes" dt:dt="r8">0.000001</Width>
      <Length xmlns:dt="urn:schemas-microsoft-com:datatypes" dt:dt="r8">0.000004</Length>
      <ScanDirection xmlns:dt="urn:schemas-microsoft-com:datatypes" dt:dt="string">BottomToTop</ScanDirection>
      <ScanType xmlns:dt="urn:schemas-microsoft-com:datatypes" dt:dt="string">Serpentine</ScanType>
      <PitchX xmlns:dt="urn:schemas-microsoft-com:datatypes" dt:dt="r8">0.0000000065</PitchX>
      <PitchY xmlns:dt="urn:schemas-microsoft-com:datatypes" dt:dt="r8">0.0000000065</PitchY>
      <EqualPitch xmlns:dt="urn:schemas-microsoft-com:datatypes" dt:dt="string">True</EqualPitch>
      <OverlapX xmlns:dt="urn:schemas-microsoft-com:datatypes" dt:dt="r8">50</OverlapX>
      <OverlapY xmlns:dt="urn:schemas-microsoft-com:datatypes" dt:dt="r8">50</OverlapY>
      <ScanMethod xmlns:dt="urn:schemas-microsoft-com:datatypes" dt:dt="string">MultiScan</ScanMethod>
      <MultiScanPassCount xmlns:dt="urn:schemas-microsoft-com:datatypes" dt:dt="r8">4</MultiScanPassCount>
      <ScanRatio xmlns:dt="urn:schemas-microsoft-com:datatypes" dt:dt="r8">0.3</ScanRatio>
    </PatternRegularCrossSection>
  </PatternGroup>
  <PatternLine>
    <Application xmlns:dt="urn:schemas-microsoft-com:datatypes" dt:dt="string">Si</Application>
    <Beam xmlns:dt="urn:schemas-microsoft-com:datatypes" dt:dt="string">Ion</Beam>
    <DwellTime xmlns:dt="urn:schemas-microsoft-com:datatypes" dt:dt="r8">0.000001</DwellTime>
    <CenterX xmlns:dt="urn:schemas-microsoft-com:datatypes" dt:dt="r8">-1.3230390625001E-05</CenterX>
    <CenterY xmlns:dt="urn:schemas-microsoft-com:datatypes" dt:dt="r8">-7.30846354166456E-07</CenterY>
    <Rotation xmlns:dt="urn:schemas-microsoft-com:datatypes" dt:dt="r8">5.21962790660329</Rotation>
    <GasType xmlns:dt="urn:schemas-microsoft-com:datatypes" dt:dt="string">
    </GasType>
    <GasSetpoint xmlns:dt="urn:schemas-microsoft-com:datatypes" dt:dt="string">
    </GasSetpoint>
    <GasNeedlePosition xmlns:dt="urn:schemas-microsoft-com:datatypes" dt:dt="string">
    </GasNeedlePosition>
    <Defocus xmlns:dt="urn:schemas-microsoft-com:datatypes" dt:dt="r8">0</Defocus>
    <RefreshTime xmlns:dt="urn:schemas-microsoft-com:datatypes" dt:dt="r8">0</RefreshTime>
    <TotalTime xmlns:dt="urn:schemas-microsoft-com:datatypes" dt:dt="r8">578.077696</TotalTime>
    <PassCount xmlns:dt="urn:schemas-microsoft-com:datatypes" dt:dt="r8">564529</PassCount>
    <Enable xmlns:dt="urn:schemas-microsoft-com:datatypes" dt:dt="string">True</Enable>
    <ExclusionZone xmlns:dt="urn:schemas-microsoft-com:datatypes" dt:dt="string">False</ExclusionZone>
    <Depth xmlns:dt="urn:schemas-microsoft-com:datatypes" dt:dt="r8">3.00054759722841E-05</Depth>
    <Blur xmlns:dt="urn:schemas-microsoft-com:datatypes" dt:dt="r8">0</Blur>
    <InteractionDiameter xmlns:dt="urn:schemas-microsoft-com:datatypes" dt:dt="r8">0</InteractionDiameter>
    <RelativeInteractionDiameter xmlns:dt="urn:schemas-microsoft-com:datatypes" dt:dt="r8">0</RelativeInteractionDiameter>
    <TotalDiameter xmlns:dt="urn:schemas-microsoft-com:datatypes" dt:dt="r8">0.000000013</TotalDiameter>
    <VolumePerDose xmlns:dt="urn:schemas-microsoft-com:datatypes" dt:dt="r8">0.00000000027</VolumePerDose>
    <Dose xmlns:dt="urn:schemas-microsoft-com:datatypes" dt:dt="r8">2.22262784979882E-07</Dose>
    <SaturationSputterRate xmlns:dt="urn:schemas-microsoft-com:datatypes" dt:dt="r8">0</SaturationSputterRate>
    <TotalVolumeSputterRate xmlns:dt="urn:schemas-microsoft-com:datatypes" dt:dt="r8">4.49128799999335E-21</TotalVolumeSputterRate>
    <SaturationCurrentDensity xmlns:dt="urn:schemas-microsoft-com:datatypes" dt:dt="r8">1</SaturationCurrentDensity>
    <MaximumDosePerArea xmlns:dt="urn:schemas-microsoft-com:datatypes" dt:dt="r8">0</MaximumDosePerArea>
    <VolumeEtchRate xmlns:dt="urn:schemas-microsoft-com:datatypes" dt:dt="r8">4.49128799999335E-21</VolumeEtchRate>
    <VolumeGasAssistedRate xmlns:dt="urn:schemas-microsoft-com:datatypes" dt:dt="r8">0</VolumeGasAssistedRate>
    <VolumeDoseLimitedRate xmlns:dt="urn:schemas-microsoft-com:datatypes" dt:dt="r8">0</VolumeDoseLimitedRate>
    <TotalLinearSputterRate xmlns:dt="urn:schemas-microsoft-com:datatypes" dt:dt="r8">3.38371922389706E-05</TotalLinearSputterRate>
    <TotalBeamArea xmlns:dt="urn:schemas-microsoft-com:datatypes" dt:dt="r8">1.32732289614169E-16</TotalBeamArea>
    <DepthPerPass xmlns:dt="urn:schemas-microsoft-com:datatypes" dt:dt="r8">5.31513372780278E-11</DepthPerPass>
    <AreaCalculation xmlns:dt="urn:schemas-microsoft-com:datatypes" dt:dt="string">Pattern</AreaCalculation>
    <CrossSectionMill xmlns:dt="urn:schemas-microsoft-com:datatypes" dt:dt="string">False</CrossSectionMill>
    <Length xmlns:dt="urn:schemas-microsoft-com:datatypes" dt:dt="r8">3.33236800404006E-06</Length>
    <Pitch xmlns:dt="urn:schemas-microsoft-com:datatypes" dt:dt="r8">0.0000000065</Pitch>
    <Overlap xmlns:dt="urn:schemas-microsoft-com:datatypes" dt:dt="r8">50</Overlap>
    <SelectiveMilling>
      <IsSelectiveMillingEnabled xmlns:dt="urn:schemas-microsoft-com:datatypes" dt:dt="string">False</IsSelectiveMillingEnabled>
      <TimeIntervalBeforeAdjust xmlns:dt="urn:schemas-microsoft-com:datatypes" dt:dt="r8">2</TimeIntervalBeforeAdjust>
      <ContrastThresholdMinimum xmlns:dt="urn:schemas-microsoft-com:datatypes" dt:dt="r8">0</ContrastThresholdMinimum>
      <ContrastThresholdMaximum xmlns:dt="urn:schemas-microsoft-com:datatypes" dt:dt="r8">1</ContrastThresholdMaximum>
    </SelectiveMilling>
    <EndpointDetection>
      <IsEndpointDetectionEnabled xmlns:dt="urn:schemas-microsoft-com:datatypes" dt:dt="string">False</IsEndpointDetectionEnabled>
      <EndpointDetectionSignalType xmlns:dt="urn:schemas-microsoft-com:datatypes" dt:dt="string">Intensity</EndpointDetectionSignalType>
      <EndpointDetectionEndpointType xmlns:dt="urn:schemas-microsoft-com:datatypes" dt:dt="string">Peak</EndpointDetectionEndpointType>
      <EndpointNum xmlns:dt="urn:schemas-microsoft-com:datatypes" dt:dt="r8">0</EndpointNum>
    </EndpointDetection>
  </PatternLine>
  <PatternLine>
    <Application xmlns:dt="urn:schemas-microsoft-com:datatypes" dt:dt="string">Si</Application>
    <Beam xmlns:dt="urn:schemas-microsoft-com:datatypes" dt:dt="string">Ion</Beam>
    <DwellTime xmlns:dt="urn:schemas-microsoft-com:datatypes" dt:dt="r8">0.000001</DwellTime>
    <CenterX xmlns:dt="urn:schemas-microsoft-com:datatypes" dt:dt="r8">-9.63541666667644E-07</CenterX>
    <CenterY xmlns:dt="urn:schemas-microsoft-com:datatypes" dt:dt="r8">-2.13081293170122E-06</CenterY>
    <Rotation xmlns:dt="urn:schemas-microsoft-com:datatypes" dt:dt="r8">7.30188712953681E-04</Rotation>
    <GasType xmlns:dt="urn:schemas-microsoft-com:datatypes" dt:dt="string">
    </GasType>
    <GasSetpoint xmlns:dt="urn:schemas-microsoft-com:datatypes" dt:dt="string">
    </GasSetpoint>
    <GasNeedlePosition xmlns:dt="urn:schemas-microsoft-com:datatypes" dt:dt="string">
    </GasNeedlePosition>
    <Defocus xmlns:dt="urn:schemas-microsoft-com:datatypes" dt:dt="r8">0</Defocus>
    <RefreshTime xmlns:dt="urn:schemas-microsoft-com:datatypes" dt:dt="r8">0</RefreshTime>
    <TotalTime xmlns:dt="urn:schemas-microsoft-com:datatypes" dt:dt="r8">2643.481054</TotalTime>
    <PassCount xmlns:dt="urn:schemas-microsoft-com:datatypes" dt:dt="r8">376457</PassCount>
    <Enable xmlns:dt="urn:schemas-microsoft-com:datatypes" dt:dt="string">True</Enable>
    <ExclusionZone xmlns:dt="urn:schemas-microsoft-com:datatypes" dt:dt="string">False</ExclusionZone>
    <Depth xmlns:dt="urn:schemas-microsoft-com:datatypes" dt:dt="r8">2.0009174687361E-05</Depth>
    <Blur xmlns:dt="urn:schemas-microsoft-com:datatypes" dt:dt="r8">0</Blur>
    <InteractionDiameter xmlns:dt="urn:schemas-microsoft-com:datatypes" dt:dt="r8">0</InteractionDiameter>
    <RelativeInteractionDiameter xmlns:dt="urn:schemas-microsoft-com:datatypes" dt:dt="r8">0</RelativeInteractionDiameter>
    <TotalDiameter xmlns:dt="urn:schemas-microsoft-com:datatypes" dt:dt="r8">0.000000013</TotalDiameter>
    <VolumePerDose xmlns:dt="urn:schemas-microsoft-com:datatypes" dt:dt="r8">0.00000000027</VolumePerDose>
    <Dose xmlns:dt="urn:schemas-microsoft-com:datatypes" dt:dt="r8">1.48216108795267E-07</Dose>
    <SaturationSputterRate xmlns:dt="urn:schemas-microsoft-com:datatypes" dt:dt="r8">0</SaturationSputterRate>
    <TotalVolumeSputterRate xmlns:dt="urn:schemas-microsoft-com:datatypes" dt:dt="r8">4.49128799999335E-21</TotalVolumeSputterRate>
    <SaturationCurrentDensity xmlns:dt="urn:schemas-microsoft-com:datatypes" dt:dt="r8">1</SaturationCurrentDensity>
    <MaximumDosePerArea xmlns:dt="urn:schemas-microsoft-com:datatypes" dt:dt="r8">0</MaximumDosePerArea>
    <VolumeEtchRate xmlns:dt="urn:schemas-microsoft-com:datatypes" dt:dt="r8">4.49128799999335E-21</VolumeEtchRate>
    <VolumeGasAssistedRate xmlns:dt="urn:schemas-microsoft-com:datatypes" dt:dt="r8">0</VolumeGasAssistedRate>
    <VolumeDoseLimitedRate xmlns:dt="urn:schemas-microsoft-com:datatypes" dt:dt="r8">0</VolumeDoseLimitedRate>
    <TotalLinearSputterRate xmlns:dt="urn:schemas-microsoft-com:datatypes" dt:dt="r8">3.38371922389706E-05</TotalLinearSputterRate>
    <TotalBeamArea xmlns:dt="urn:schemas-microsoft-com:datatypes" dt:dt="r8">1.32732289614169E-16</TotalBeamArea>
    <DepthPerPass xmlns:dt="urn:schemas-microsoft-com:datatypes" dt:dt="r8">5.31513372780278E-11</DepthPerPass>
    <AreaCalculation xmlns:dt="urn:schemas-microsoft-com:datatypes" dt:dt="string">Pattern</AreaCalculation>
    <CrossSectionMill xmlns:dt="urn:schemas-microsoft-com:datatypes" dt:dt="string">False</CrossSectionMill>
    <Length xmlns:dt="urn:schemas-microsoft-com:datatypes" dt:dt="r8">2.28263081685476E-05</Length>
    <Pitch xmlns:dt="urn:schemas-microsoft-com:datatypes" dt:dt="r8">0.0000000065</Pitch>
    <Overlap xmlns:dt="urn:schemas-microsoft-com:datatypes" dt:dt="r8">50</Overlap>
    <SelectiveMilling>
      <IsSelectiveMillingEnabled xmlns:dt="urn:schemas-microsoft-com:datatypes" dt:dt="string">False</IsSelectiveMillingEnabled>
      <TimeIntervalBeforeAdjust xmlns:dt="urn:schemas-microsoft-com:datatypes" dt:dt="r8">2</TimeIntervalBeforeAdjust>
      <ContrastThresholdMinimum xmlns:dt="urn:schemas-microsoft-com:datatypes" dt:dt="r8">0</ContrastThresholdMinimum>
      <ContrastThresholdMaximum xmlns:dt="urn:schemas-microsoft-com:datatypes" dt:dt="r8">1</ContrastThresholdMaximum>
    </SelectiveMilling>
    <EndpointDetection>
      <IsEndpointDetectionEnabled xmlns:dt="urn:schemas-microsoft-com:datatypes" dt:dt="string">False</IsEndpointDetectionEnabled>
      <EndpointDetectionSignalType xmlns:dt="urn:schemas-microsoft-com:datatypes" dt:dt="string">Intensity</EndpointDetectionSignalType>
      <EndpointDetectionEndpointType xmlns:dt="urn:schemas-microsoft-com:datatypes" dt:dt="string">Peak</EndpointDetectionEndpointType>
      <EndpointNum xmlns:dt="urn:schemas-microsoft-com:datatypes" dt:dt="r8">0</EndpointNum>
    </EndpointDetection>
  </PatternLine>
  <PatternLine>
    <Application xmlns:dt="urn:schemas-microsoft-com:datatypes" dt:dt="string">Si</Application>
    <Beam xmlns:dt="urn:schemas-microsoft-com:datatypes" dt:dt="string">Ion</Beam>
    <DwellTime xmlns:dt="urn:schemas-microsoft-com:datatypes" dt:dt="r8">0.000001</DwellTime>
    <CenterX xmlns:dt="urn:schemas-microsoft-com:datatypes" dt:dt="r8">8.86458333333301E-06</CenterX>
    <CenterY xmlns:dt="urn:schemas-microsoft-com:datatypes" dt:dt="r8">-2.13135416666654E-06</CenterY>
    <Rotation xmlns:dt="urn:schemas-microsoft-com:datatypes" dt:dt="r8">0</Rotation>
    <GasType xmlns:dt="urn:schemas-microsoft-com:datatypes" dt:dt="string">
    </GasType>
    <GasSetpoint xmlns:dt="urn:schemas-microsoft-com:datatypes" dt:dt="string">
    </GasSetpoint>
    <GasNeedlePosition xmlns:dt="urn:schemas-microsoft-com:datatypes" dt:dt="string">
    </GasNeedlePosition>
    <Defocus xmlns:dt="urn:schemas-microsoft-com:datatypes" dt:dt="r8">0</Defocus>
    <RefreshTime xmlns:dt="urn:schemas-microsoft-com:datatypes" dt:dt="r8">0</RefreshTime>
    <TotalTime xmlns:dt="urn:schemas-microsoft-com:datatypes" dt:dt="r8">338.8113</TotalTime>
    <PassCount xmlns:dt="urn:schemas-microsoft-com:datatypes" dt:dt="r8">376457</PassCount>
    <Enable xmlns:dt="urn:schemas-microsoft-com:datatypes" dt:dt="string">True</Enable>
    <ExclusionZone xmlns:dt="urn:schemas-microsoft-com:datatypes" dt:dt="string">False</ExclusionZone>
    <Depth xmlns:dt="urn:schemas-microsoft-com:datatypes" dt:dt="r8">2.0009174687361E-05</Depth>
    <Blur xmlns:dt="urn:schemas-microsoft-com:datatypes" dt:dt="r8">0</Blur>
    <InteractionDiameter xmlns:dt="urn:schemas-microsoft-com:datatypes" dt:dt="r8">0</InteractionDiameter>
    <RelativeInteractionDiameter xmlns:dt="urn:schemas-microsoft-com:datatypes" dt:dt="r8">0</RelativeInteractionDiameter>
    <TotalDiameter xmlns:dt="urn:schemas-microsoft-com:datatypes" dt:dt="r8">0.000000013</TotalDiameter>
    <VolumePerDose xmlns:dt="urn:schemas-microsoft-com:datatypes" dt:dt="r8">0.00000000027</VolumePerDose>
    <Dose xmlns:dt="urn:schemas-microsoft-com:datatypes" dt:dt="r8">1.48216108795267E-07</Dose>
    <SaturationSputterRate xmlns:dt="urn:schemas-microsoft-com:datatypes" dt:dt="r8">0</SaturationSputterRate>
    <TotalVolumeSputterRate xmlns:dt="urn:schemas-microsoft-com:datatypes" dt:dt="r8">4.49128799999335E-21</TotalVolumeSputterRate>
    <SaturationCurrentDensity xmlns:dt="urn:schemas-microsoft-com:datatypes" dt:dt="r8">1</SaturationCurrentDensity>
    <MaximumDosePerArea xmlns:dt="urn:schemas-microsoft-com:datatypes" dt:dt="r8">0</MaximumDosePerArea>
    <VolumeEtchRate xmlns:dt="urn:schemas-microsoft-com:datatypes" dt:dt="r8">4.49128799999335E-21</VolumeEtchRate>
    <VolumeGasAssistedRate xmlns:dt="urn:schemas-microsoft-com:datatypes" dt:dt="r8">0</VolumeGasAssistedRate>
    <VolumeDoseLimitedRate xmlns:dt="urn:schemas-microsoft-com:datatypes" dt:dt="r8">0</VolumeDoseLimitedRate>
    <TotalLinearSputterRate xmlns:dt="urn:schemas-microsoft-com:datatypes" dt:dt="r8">3.38371922389706E-05</TotalLinearSputterRate>
    <TotalBeamArea xmlns:dt="urn:schemas-microsoft-com:datatypes" dt:dt="r8">1.32732289614169E-16</TotalBeamArea>
    <DepthPerPass xmlns:dt="urn:schemas-microsoft-com:datatypes" dt:dt="r8">5.31513372780278E-11</DepthPerPass>
    <AreaCalculation xmlns:dt="urn:schemas-microsoft-com:datatypes" dt:dt="string">Pattern</AreaCalculation>
    <CrossSectionMill xmlns:dt="urn:schemas-microsoft-com:datatypes" dt:dt="string">False</CrossSectionMill>
    <Length xmlns:dt="urn:schemas-microsoft-com:datatypes" dt:dt="r8">2.92916666666666E-06</Length>
    <Pitch xmlns:dt="urn:schemas-microsoft-com:datatypes" dt:dt="r8">0.0000000065</Pitch>
    <Overlap xmlns:dt="urn:schemas-microsoft-com:datatypes" dt:dt="r8">50</Overlap>
    <SelectiveMilling>
      <IsSelectiveMillingEnabled xmlns:dt="urn:schemas-microsoft-com:datatypes" dt:dt="string">False</IsSelectiveMillingEnabled>
      <TimeIntervalBeforeAdjust xmlns:dt="urn:schemas-microsoft-com:datatypes" dt:dt="r8">2</TimeIntervalBeforeAdjust>
      <ContrastThresholdMinimum xmlns:dt="urn:schemas-microsoft-com:datatypes" dt:dt="r8">0</ContrastThresholdMinimum>
      <ContrastThresholdMaximum xmlns:dt="urn:schemas-microsoft-com:datatypes" dt:dt="r8">1</ContrastThresholdMaximum>
    </SelectiveMilling>
    <EndpointDetection>
      <IsEndpointDetectionEnabled xmlns:dt="urn:schemas-microsoft-com:datatypes" dt:dt="string">False</IsEndpointDetectionEnabled>
      <EndpointDetectionSignalType xmlns:dt="urn:schemas-microsoft-com:datatypes" dt:dt="string">Intensity</EndpointDetectionSignalType>
      <EndpointDetectionEndpointType xmlns:dt="urn:schemas-microsoft-com:datatypes" dt:dt="string">Peak</EndpointDetectionEndpointType>
      <EndpointNum xmlns:dt="urn:schemas-microsoft-com:datatypes" dt:dt="r8">0</EndpointNum>
    </EndpointDetection>
  </PatternLine>
</Content>
