# Supplementary material for: Serial Lift-Out: sampling the molecular anatomy of whole organisms
Source: Nat Methods. 2023 Dec 18;21(9):1684–92. doi: 10.1038/s41592-023-02113-5 (PMC11399102; doi:10.1038/s41592-023-02113-5)
Supplement: Supplementary file 8 — Statistical source data for measured tomogram thicknesses. [file 41592_2023_2113_MOESM8_ESM.xlsx]

## Sheet: ExtendedData_Figure7
For Experiment naming, please refer to the Statistics and Reproducibility section	Tomogram thickness (nm)
Tomogram ID	Single-Sided Attachment (Experiment 1)	Double-Sided attachment 1 (Experiment 2)	Double-Sided attachment 2 (Experiment 3)
1	110.168	264	256.293
2	96.104	326	229.961
3	225.024	285	221.184
4	201.584	317	247.515
5	386.76	274	273.847
6	189.864	270	231.717
7	246.12	271	286.135
8	161.736	351	189.586
9	98.448	301	265.07
10	161.736	274	279.113
11	105.48	296	254.537
12	63.288	336	221.184
13	304.72	326	266.825
14	370.352	316	312.466
15	438.328	311	256.293
16	499.272	295	245.76
17	133.608	305	266.825
18	124.232	314	233.472
19	168.768	327	279.113
20	126.576	344	266.825
21	368.008	287	266.825
22	363.32	323	208.896
23	377.384	332	258.048
24	203.928	356	238.738
25	110.168	314	228.206
26	304.72	325	215.918
27	421.92	342	231.717
28	353.944	320	303.689
29	339.88	284	286.135
30	189.864	279	275.602
31	175.8	345	277.358
32	107.824	301	270.336
33	110.168	329	273.847
34	147.672	308	238.738
35	304.72	420	256.293
36	321.128	355	270.336
37	239.088	365	268.581
38	189.864	307	191.342
39	492.24	370	284.379
40	496.928	303	287.89
41	222.68	279	263.314
42	239.088	301	203.63
43	318.784	339	203.63
44	262.528	390	215.918
45	100.792	293	284.379
46	107.824	366	289.646
47	100.792	308	215.918
48	199.24	292	291.401
49	243.776	362	252.782
50	248.464	287	300.178
51	304.72	276	286.135
52	492.24	310	280.869
53	496.928	323	324.754
54	445.36	362	307.2
55	353.944	382	224.695
56	309.408	410	263.314
57		378	214.162
58		337	266.825
59		315	196.608
60		310	317.733
61		275	286.135
62		273	305.445
63		332	272.091
64		306	222.939
65		380	314.222
66		301	214.162
67		301	291.401
68		344	280.869
69		247	229.961
70		281	263.314
71		325	203.63
72		337	205.385
73		330	235.227
74		311	242.249
75		303	261.559
76		191	222.939
77		250	184.32
78		244	256.293
79		203	159.744
80		239	322.999
81		252	217.673
82		266	265.07
83		367	252.782
84		310	191.342
85		281	222.939
86		317	258.048
87		301	236.983
88		266	194.853
89		243	229.961
90		330	198.363
91		278
92		280
93		321
94		349
95		236
96		244
97		268
98		275
99		274
100		257
101		262
102		318
103		226
104		275
105		284
106		322
107		276
108		252
109		302
110		309
111		311
112		239
113		255
114		296
115		315
116		276
117		326
118		298
119		262
120		292
121		292
122		234
123		258
124		250
125		335
126		338
127		338
128		299
129		303
130		293
131		280
132		259
